# Supplementary material for: Fortunate molecules boost signal to background ratio and localization precision in correlation based single molecule localization microscopy
Source: Commun Biol. 2024 Dec 23;7:1693. doi: 10.1038/s42003-024-07153-x (PMC11666785; doi:10.1038/s42003-024-07153-x)
Supplement: Supplementary file 3 — Supplementary Data [file 42003_2024_7153_MOESM3_ESM.xlsx]

## Sheet: Fig 2 & 3
Figure 2B				Figure 3
mean lp	blinking time(ms)			blinking time(ms)	Localization precision
33.6	30				𝜒 = 0.7	𝜒 = 0.8	𝜒 = 0.9
16.53	60			30	33.6	33.4	33.29
12.37	90			60	16.531	16.514	16.408
10.21	120			90	12.371	12.344	12.22
				120	10.211	10.163	10.031
Figure 2C
#molecules	blinking time(ms)
61089	30
7448	60
2059	90
1892	120

## Sheet: Fig 4
Figure 4
𝜒 = 0.7			𝜒 = 0.8			𝜒 = 0.9
mean lp	blinking time(ms)		mean lp	blinking time(ms)		mean lp	blinking time(ms)
40.3	30		40.1	30		39.6	30
19.78	60		19.6	60		19.14	60
13.79	90		13.52	90		12.95	90
10.91	120		10.73	120		10.27	120

## Sheet: Fig 5
Intensity Plots
L1							L2							L3
Distance (𝜇m)	SMLM	𝜒 = 0.7	𝜒 = 0.8	𝜒 = 0.9			Distance (𝜇m)	SMLM	𝜒 = 0.7	𝜒 = 0.8	𝜒 = 0.9			Distance (𝜇m)	SMLM	𝜒 = 0.7	𝜒 = 0.8	𝜒 = 0.9
0	108	56	5	0			0	67	0	9	9			0	8	0	0	0
0.004	104.13	61.284	6.601	0			0.004	81.628	0	15.41	15.41			0.004	6.995	0	0	0
0.008	98.676	65.25	7.23	0			0.008	97.559	0	22.799	22.799			0.008	5.796	0	0	0
0.012	92.507	65.978	8.269	0			0.012	114.309	0	28.777	28.777			0.012	4.194	0	0	0
0.016	85.46	65.066	8.721	0			0.016	130.442	0	30.324	30.324			0.016	3.184	0	0	0
0.02	77.814	61.328	9.152	0.847			0.02	145.487	0	27.495	27.495			0.02	2.981	0	0	0
0.024	70.571	55.473	8.776	1			0.024	158.942	0	20.724	20.724			0.024	2.777	0	0	0
0.028	64.027	48.512	8.418	1.258			0.028	170.61	0	13.645	13.645			0.028	2.573	0	0	0
0.032	60	41.443	8.049	1.475			0.032	180.088	0	7.736	7.736			0.032	2.46	0	0	0
0.036	57.665	33.52	7.68	1.66			0.036	186.82	0	4.004	4.004			0.036	2.67	0	0	0
0.04	58.394	27.139	7.181	2.68			0.04	190.676	0	1.382	1.382			0.04	2.971	0	0	0
0.044	62.393	21.105	6.204	3.052			0.044	191.77	0	0.158	0.158			0.044	3.675	0	0	0
0.048	68.843	16.829	6.213	3.426			0.048	191.328	0	0	0			0.048	4.394	0	0	0
0.052	77.283	13.165	5.923	3.795			0.052	188.446	0	0	0			0.052	5.524	0	0	0
0.056	87.615	10.27	5.716	4.164			0.056	184.121	0	0	0			0.056	6.864	0	0	0
0.06	99.127	8.258	5.59	3.955			0.06	178.471	0	0	0			0.06	7.855	0	0	0
0.064	110.869	7.177	5.2	3.915			0.064	172.293	0	0	0			0.064	9.398	0	0	0
0.068	122.34	5.925	5.308	3.549			0.068	165.789	0	0	0			0.068	11.136	0	0	0
0.072	134.193	5.734	4.934	3.414			0.072	159.667	0	0	0			0.072	13.426	0	0	0
0.076	144.893	5.32	5.008	2.816			0.076	152.475	0	0	0			0.076	15.85	0	0	0
0.08	155.561	4.705	4.705	2.689			0.08	144.921	0	0	0			0.08	18.631	0	0	0
0.084	166.093	4.746	4.746	2.217			0.084	137.402	0	0	0			0.084	21.413	0	0	0
0.088	175.885	4.475	4.475	1.418			0.088	129.778	0	0	0			0.088	24.382	0	0	0
0.092	184.86	3.861	3.861	1.091			0.092	121.972	0	0	0			0.092	27.399	0	0	0
0.096	192.861	3.594	3.594	1			0.096	114.494	0	0	0			0.096	30.823	0.256	0.256	0
0.1	199.155	3.381	3.381	0.77			0.1	107.387	0	0	0			0.1	34.466	0	0	0
0.104	202.817	3.134	3.134	0.339			0.104	100.868	0	0	0			0.104	38.369	0.524	0.524	0
0.108	204.235	2.422	2.422	0			0.108	95.281	0.326	0.326	0.326			0.108	42.269	0.45	0.45	0
0.112	202.908	2.164	2.164	0			0.112	90.777	0.745	0.745	0.745			0.112	45.722	0.412	0.412	0
0.116	199.291	1.824	1.824	0.525			0.116	87.827	1.117	1.117	1.117			0.116	48.506	0.244	0.244	0
0.12	194.172	1.533	1.533	1			0.12	85.683	1.604	1.604	1.604			0.12	50.685	0	0	0
0.124	188.578	1.856	1.856	1.492			0.124	84.165	2.424	2.424	2.424			0.124	52.513	0.087	0.087	0
0.128	183.981	2.475	2.475	2.429			0.128	83.611	3.245	3.245	3.245			0.128	52.865	0.039	0.039	0
0.132	180.756	3.965	3.965	3.918			0.132	83.019	3.823	3.823	3.823			0.132	51.848	0	0	0
0.136	178.708	6.005	6.005	6.005			0.136	81.734	4.77	4.77	4.77			0.136	49.889	0	0	0
0.14	178.194	8.734	8.734	8.734			0.14	79.155	5.914	5.914	5.914			0.14	46.615	0	0	0
0.144	179.197	12.541	12.541	12.541			0.144	76.231	6.589	6.589	6.589			0.144	42.616	0	0	0
0.148	180.856	17.615	17.615	17.615			0.148	72.82	7.101	7.101	7.101			0.148	37.752	0	0	0
0.152	182.344	23.282	23.282	23.282			0.152	68.742	7.137	7.137	7.137			0.152	32.738	0	0	0
0.156	182.59	30.102	30.102	30.102			0.156	65.189	6.64	6.64	6.64			0.156	27.519	0	0	0
0.16	182.148	37.327	37.327	37.327			0.16	62.871	6.407	6.407	6.144			0.16	21.772	0	0	0
0.164	180.426	44.213	44.213	44.213			0.164	62.264	6.432	6.432	5.647			0.164	17.757	0	0	0
0.168	178.705	50.541	50.541	50.541			0.168	63.55	6.101	6.101	5.131			0.168	13.458	0	0	0
0.172	176.984	55.586	55.586	55.586			0.172	67.49	6.354	6.354	4.432			0.172	10.534	0	0	0
0.176	175.705	58.508	58.508	58.508			0.176	73.566	8.22	8.22	3.353			0.176	8.456	0	0	0
0.18	176.029	59.152	59.152	59.152			0.18	80.984	11.71	11.71	2.554			0.18	7.262	0	0	0
0.184	177.447	57.594	57.594	57.594			0.184	89.054	17.03	17.03	2.388			0.184	6.462	0	0	0
0.188	180.139	54.189	54.189	54.189			0.188	97.273	23.942	23.942	2.402			0.188	7.228	0	0	0
0.192	184.164	49.458	49.458	49.458			0.192	104.338	30.277	30.277	2.942			0.192	8.233	0	0	0
0.196	188.806	43.812	43.812	43.783			0.196	110.161	34.543	34.543	3.435			0.196	9.485	0	0	0
0.2	192.876	37.877	37.877	37.697			0.2	113.921	36.106	36.106	4.623			0.2	11.34	0	0	0
0.204	196.341	32.939	32.939	31.872			0.204	116.218	34.14	34.14	5.583			0.204	13.947	0	0	0
0.208	199.054	29.175	29.175	27.377			0.208	116.574	29.68	29.68	6.813			0.208	16.522	0	0	0
0.212	200.268	27.48	27.48	24.32			0.212	116.089	23.551	23.551	7.492			0.212	18.966	0	0	0
0.216	200.684	27.582	27.582	23.197			0.216	116.101	18.446	18.446	8.532			0.216	21.715	0	0	0
0.22	199.338	31.016	31.016	24.008			0.22	116.597	14.749	14.749	8.483			0.22	23.81	0	0	0
0.224	196.584	36.344	36.344	26.754			0.224	118.324	11.748	11.748	8.871			0.224	26.879	0	0	0
0.228	193.193	43.639	43.639	31.369			0.228	121.891	9.721	9.721	8.469			0.228	29.83	0	0	0
0.232	188.533	53.107	53.107	37			0.232	126.871	8.124	8.124	7.626			0.232	33.301	0	0	0
0.236	182.971	64.02	64.02	44.529			0.236	132.468	7.021	7.021	7.021			0.236	36.947	0	0	0
0.24	178.36	75.82	75.82	53.149			0.24	139.036	5.719	5.719	5.719			0.24	40.932	0	0	0
0.244	173.5	87.5	87.5	62.25			0.244	146.237	5.065	5.065	4.942			0.244	44.748	0	0	0
0.248	169.689	97.64	97.64	71.287			0.248	152.368	4.41	4.41	3.41			0.248	49.23	0	0	0
0.252	167.213	107.176	107.176	79.955			0.252	157.158	3.755	3.755	2.77			0.252	52.917	0	0	0
0.256	166.115	114.206	114.206	87.839			0.256	161.162	3.18	3.18	1.968			0.256	56.09	0	0	0
0.26	166.004	118.698	118.698	93.611			0.26	163.483	3.511	3.511	1.706			0.26	58.757	0	0	0
0.264	167.019	119.704	119.704	98.361			0.264	164.554	3.795	3.842	1			0.264	59.369	0	0	0
0.268	169.041	118.483	118.483	100.649			0.268	165.273	3.342	4.259	1.086			0.268	58.649	0	0	0
0.272	172.016	115.479	115.479	101.777			0.272	165.007	3.75	4.761	1.279			0.272	56.728	0	0	0
0.276	174.852	111.498	111.498	102.209			0.276	166.676	3.83	5.683	2.852			0.276	53.67	0	0	0
0.28	178.074	107.3	107.3	103.292			0.28	169.324	3.751	8.317	5.73			0.28	49.598	0	0	0
0.284	181.426	103.276	103.276	105.307			0.284	174.174	3.513	13.392	11.622			0.284	45.162	0	0	0
0.288	184.869	100.343	100.343	108.852			0.288	180.644	2.947	22.028	20.995			0.288	41.013	0	0	0
0.292	189.546	99.113	99.113	114.332			0.292	189.68	3.162	33.359	32.355			0.292	37.689	0	0	0
0.296	194.958	99.393	99.393	122.533			0.296	200.597	3.489	43.859	43.794			0.296	35.372	0	0	0
0.3	201.744	101.426	101.426	132.224			0.3	212.162	4.198	50.802	50.802			0.3	34.766	0	0	0
0.304	209.365	105.393	105.393	142.529			0.304	223.45	5.111	51.298	51.298			0.304	35.331	0	0	0
0.308	217.758	109.82	109.082	151.29			0.308	233.75	5.482	44.915	44.915			0.308	37.292	0	0	0
0.312	226.034	113.968	113.246	157.557			0.312	241.507	5.813	34.714	34.714			0.312	39.894	0	0	0
0.316	233.643	117.398	116.566	160.574			0.316	245.959	6.216	24.811	24.883			0.316	43.063	0	0	0
0.32	240.044	120.137	118.279	159.88			0.32	247.834	7.561	17.158	17.194			0.32	46.438	0	0	0
0.324	244.627	122.262	118.267	155.049			0.324	245.772	8.707	13.772	12.937			0.324	50.169	0	0	0
0.328	247.434	122.917	117.223	146.564			0.328	241.958	9.957	13.239	11.419			0.328	53.498	0	0	0
0.332	248.75	123.34	114.672	136.131			0.332	236.848	12.67	15.67	12.273			0.332	56.501	0.771	0.771	0.77
0.336	248.683	124.897	112.405	124.837			0.336	231.942	16.152	20.655	15.093			0.336	59.976	1.199	1.199	1.199
0.34	247.66	128.611	111.168	114.218			0.34	227.827	21.806	27.568	18.46			0.34	64.247	2.505	2.505	2.505
0.344	245.737	134.705	111.221	104.942			0.344	225.245	30.324	37.849	23.273			0.344	69.763	3.699	3.699	3.699
0.348	243.898	142.79	112.251	96.037			0.348	224.152	41.022	52.014	30.029			0.348	76.376	4.893	4.893	4.893
0.352	241.685	151.249	113.807	86.505			0.352	225.056	55.541	70.065	37.259			0.352	83.14	7.175	7.175	7.175
0.356	238.888	158.898	114.939	75.566			0.356	227.432	73.523	92	45.405			0.356	90.534	9.417	9.417	9.418
0.36	235.697	163.995	114.255	63.325			0.36	230.928	94.403	116.562	54.313			0.36	98.019	11.537	11.537	11.537
0.364	231.807	166.274	111.405	50.245			0.364	233.899	116.593	141.607	62.428			0.364	104.034	12.935	12.935	12.935
0.368	227.426	165.688	107.163	37.442			0.368	235.007	137.238	164.367	69.662			0.368	107.909	13.639	13.639	13.639
0.372	222.754	161.43	101.965	26.78			0.372	234.173	154.292	181.903	74.498			0.372	109.122	13.915	13.915	13.915
0.376	217.44	153.631	95.253	18.641			0.376	232.043	165.224	191.734	76.525			0.376	107.196	13.266	13.266	13.266
0.38	212.467	141.539	86.161	13.27			0.38	228.309	169.619	193.086	75.592			0.38	102.517	11.078	11.078	11.078
0.384	207.973	126.011	74.83	10.557			0.384	223.252	168.576	187.959	73.081			0.384	95.481	9.102	9.102	9.102
0.388	204.541	108.352	62.434	9.004			0.388	218.482	164.593	178.393	70.228			0.388	87.017	7.116	7.116	7.115
0.392	202.119	89.779	49.603	8.192			0.392	214.799	159.521	166.734	68.969			0.392	77.184	5.269	5.269	5.269
0.396	200.451	73.269	37.433	8.237			0.396	213.237	155.281	157.385	69.583			0.396	68.117	3.486	3.486	3.486
0.4	199.545	59.979	27.631	8.168			0.4	213.722	154.347	151.621	72.163			0.4	59.476	1.903	1.903	1.903
0.404	198.867	50.642	20.906	7.91			0.404	216.208	156.858	150.354	76.85			0.404	53.376	1.133	1.133	1.133
0.408	198.086	45.972	16.89	7.295			0.408	220.216	162.561	154.064	82.273			0.408	49.718	1	1	1
0.412	197.665	44.641	15.001	6.682			0.412	225.452	170.468	161.102	87.288			0.412	48.25	0.5	0.5	0.5
0.416	197.734	46.172	15.959	6.066			0.416	230.873	179.307	170.036	91.847			0.416	49.388	0	0	0
0.42	197.899	49.194	18.648	5.349			0.42	235.201	187.974	179.892	94.918			0.42	52.051	0	0	0
0.424	198.766	54.13	22.45	4.287			0.424	238.187	195.026	188.58	95.567			0.424	57.193	0	0	0
0.428	200.025	59.848	27.738	3.488			0.428	239.419	199.54	194.547	93.43			0.428	63.961	0	0	0
0.432	202.396	65.251	33.677	2.707			0.432	239.072	200.108	196.424	89.029			0.432	72.187	0	0	0
0.436	204.72	71.316	41.268	1.889			0.436	237.008	196.282	193.734	82.799			0.436	81.661	0	0	0
0.44	207.393	76.494	49.266	1.23			0.44	234.645	188.223	186.307	74.655			0.44	91.505	0	0	0
0.444	209.361	80.931	57.215	1			0.444	232.205	176.81	175.432	65.942			0.444	101.542	0	0	0
0.448	211.164	84.27	64.096	0.836			0.448	229.509	164.092	163.299	57.619			0.448	112.75	0	0	0
0.452	212.124	86.13	69.933	0			0.452	227.513	152.074	151.772	50.788			0.452	123.883	0	0	0
0.456	213.156	85.746	73.234	0			0.456	226.144	142.384	141.986	46.592			0.456	135.204	0	0	0
0.46	214.233	83.635	74.558	0			0.46	224.683	136.667	135.686	45.365			0.46	146.144	0	0	0
0.464	214.924	79.934	73.465	0			0.464	223.799	134.38	133.445	47.574			0.464	156.958	0	0	0
0.468	216.828	74.128	69.4	0			0.468	222.57	135.773	134.905	52.837			0.468	166.714	0.613	0.613	0
0.472	218.943	66.87	63.698	0			0.472	220.87	140.425	138.9	60.857			0.472	175.823	1	1	0.736
0.476	221.829	57.603	55.601	0			0.476	218.446	146.455	144.388	69.721			0.476	183.823	1.053	1.053	1.053
0.48	224.332	49.201	48.205	0			0.48	214.816	153.288	150.054	78.457			0.48	190.322	1.767	1.767	1.767
0.484	226.974	40.408	39.735	0			0.484	209.699	159.063	154.761	85.063			0.484	195.886	3.185	3.185	3.165
0.488	229	31.5	31.5	0			0.488	204.146	164.154	158.245	89.818			0.488	199.015	4.452	4.452	4.452
0.492	230.352	24.301	23.991	0			0.492	197.307	168.748	160	92.271			0.492	200.445	6.845	6.845	6.845
0.496	230.611	17.828	17.824	0			0.496	189.755	173.201	161.32	92.672			0.496	200.296	9.488	9.476	9.476
0.5	229.045	12.984	12.981	0			0.5	181.705	177.856	163.719	92.041			0.5	199.53	13.301	12.665	12.665
0.504	225.247	8.756	8.756	0			0.504	174.001	183.697	166.769	91.725			0.504	197.173	17.302	16.302	16.302
0.508	220.022	5.789	5.789	0			0.508	168.154	191.175	171.1	93.738			0.508	194.953	22.304	20.103	20.104
0.512	212.535	3.59	3.59	0			0.512	164.173	198.62	177.382	97.864			0.512	192.63	27.515	23.766	23.766
0.516	202.936	2.324	2.324	0			0.516	163.539	206.535	183.513	103.011			0.516	190.414	32.519	26.861	26.861
0.52	191.541	1.156	1.156	0			0.52	165.732	211.637	188.147	108.492			0.52	190.086	37.971	30.019	30.019
0.524	177.586	1	1	0			0.524	171.597	211.515	187.728	110.443			0.524	189.817	42.95	31.545	31.545
0.528	162.138	0.164	0.164	0			0.528	179.865	203.207	181.058	106.596			0.528	191.581	48.34	31.981	31.981
0.532	145.77	0	0	0			0.532	190.035	188.152	167.462	97.944			0.532	193.767	53.107	31.199	31.199
0.536	129.295	0	0	0			0.536	201.547	166.912	149.39	84.857			0.536	196.369	58.058	29.055	29.055
0.54	113.607	0	0	0			0.54	211.16	145.154	129.65	71.063			0.54	199.661	61.772	26.034	26.034
0.544	98.424	0	0	0			0.544	219.252	125.266	112.41	60.209			0.544	202.558	65.748	22.816	22.625
0.548	85.951	0	0	0			0.548	224.7	108.645	99.062	53.24			0.548	205.428	68.204	19.204	18.403
0.552	75.956	0	0	0			0.552	225.482	96.194	89.386	49.314			0.552	207.652	70.516	16.126	15.05
0.556	69.044	0	0	0			0.556	224	86	81	47			0.556	208.997	71.655	13.65	11.66
0.56	65.397	0	0	0			0.56	219.727	77.127	73.933	45.185			0.56	208.839	71.832	12.881	8.592
0.564	64.339	0.004	0.004	0.004			0.564	212.54	67.602	65.242	41.417			0.564	206.937	70.568	12.388	6.189
0.568	66.664	0.189	0.189	0.189			0.568	204.353	56.942	55.396	35.23			0.568	204.315	67.303	12.344	4.524
0.572	70.411	0.784	0.784	0.784			0.572	195.499	46.561	45.542	27.408			0.572	200.41	61.66	12.116	3.845
0.576	75.574	1	1	1			0.576	186.647	37.737	36.737	20.593			0.576	195.366	53.968	11.217	3.641
0.58	81.007	1	1	1			0.58	178.691	31.475	30.475	14.469			0.58	190.2	46.437	10.029	4.377
0.584	86.037	1.562	1.562	1.562			0.584	172.022	28.41	27.552	10.827			0.584	185.106	40.058	10.826	7.398
0.588	89.807	2.701	2.701	2.111			0.588	166.625	28.266	28.188	8.832			0.588	181.257	37.205	14.403	12.69
0.592	91.503	3.869	3.869	2.869			0.592	163.411	30.61	30.61	9.381			0.592	178.77	38.89	22.052	21.252
0.596	90.856	5.304	5.304	3.747			0.596	161.906	34.648	34.648	11.058			0.596	178.92	44.909	33.174	33.151
0.6	88.452	6.869	6.869	4.869			0.6	162.281	40.151	40.151	14.698			0.6	181.063	52.771	44.626	44.708
0.604	85.243	9.191	9.191	5.697			0.604	165.413	45.916	45.916	19.993			0.604	185.801	60.618	54.831	55.635
0.608	81.672	12.099	12.099	6.607			0.608	168.892	52.021	52.021	25.424			0.608	193.848	63.061	59.505	59.566
0.612	79.106	15.512	15.512	7.758			0.612	173.942	57.717	57.717	31.933			0.612	202.966	59.68	56.874	57.388
0.616	78.607	19.705	19.705	8.416			0.616	179.773	62.705	62.327	38.485			0.616	212.726	50.779	49.097	49.461
0.62	81.101	24.008	24.008	8.758			0.62	185.144	66.351	66.201	44.775			0.62	221.044	38.039	37.121	37.505
0.624	87.082	28.413	28.413	8.869			0.624	189.789	68.595	68.595	50.124			0.624	228.354	25.445	25.258	25.258
0.628	97.044	32.698	32.698	8.439			0.628	193.201	69.525	69.525	53.915			0.628	231.358	15.147	14.963	14.963
0.632	109.877	36.935	36.935	8.09			0.632	195.453	68.752	68.712	55.741			0.632	231.41	8.062	7.91	8.25
0.636	124.885	40.799	40.799	7.45			0.636	196	66.177	65.957	56.111			0.636	227.982	3.436	3.436	4.395
0.64	141.218	43.6	43.6	6.262			0.64	194.936	62.065	61.59	54.079			0.64	221.228	1.394	1.394	2.549
0.644	157.078	45.258	45.258	5.025			0.644	192.59	56.583	55.697	50.59			0.644	212.694	0.875	0.875	2.831
0.648	171.9	45.657	45.657	4.108			0.648	189.539	50.934	50.064	46.539			0.648	203.301	0.066	0.066	2.823
0.652	184.176	43.975	43.975	2.775			0.652	186.276	45.603	44.631	42.257			0.652	195.531	0	0	4.117
0.656	193.011	40.902	40.902	2.169			0.656	183.073	42.435	41.299	39.386			0.656	190.1	0	0	6.078
0.66	199.18	37.238	37.238	1.705			0.66	180.196	41.203	39.9	38.828			0.66	187.487	0.16	0.16	8.558
0.664	202.279	32.089	32.089	1			0.664	178.257	40.998	39.531	39.324			0.664	188.19	0.961	0.961	10.767
0.668	202.632	26.902	26.902	0.738			0.668	177.018	40.651	39.018	38.799			0.668	193.02	1.762	1.762	14.097
0.672	201.225	21.836	21.836	0			0.672	176.34	38.156	36.357	36.273			0.672	200.262	2.563	2.563	17.019
0.676	198.189	16.578	16.578	0			0.676	175.632	32.566	31.17	31.17			0.676	208.092	3.762	3.762	19.097
0.68	193.363	12.378	12.378	0			0.68	175.151	25.022	23.965	23.965			0.68	216.494	5.494	5.494	21.392
0.684	187.77	9.336	9.336	0			0.684	174.617	17.135	15.976	15.976			0.684	223.63	6.83	6.83	23.324
0.688	181.573	6.146	6.146	0			0.688	172.847	10.207	9.272	9.272			0.688	228.134	9.6	9.6	23.573
0.692	175.217	3.93	3.93	0			0.692	169.965	5.4	4.774	4.774			0.692	229.919	11.383	11.383	23.223
0.696	168.656	2.762	2.762	0			0.696	165.934	2.902	2.007	2.007			0.696	229.351	12.836	12.836	22.311
0.7	163.992	1.63	1.63	0			0.7	159.797	1.518	1	1			0.7	226.485	13.635	13.635	20.228
0.704	160.463	0.947	0.947	0			0.704	151.468	0.532	0.532	0.532			0.704	221.423	13.563	13.563	17.534
0.708	159.406	0.321	0.321	0			0.708	141.776	0	0	0			0.708	214.893	13.049	13.049	14.821
0.712	160.027	0	0	0			0.712	130.348	0	0	0			0.712	207.858	11.858	11.858	11.874
0.716	164.361	0	0	0			0.716	117.338	0	0	0			0.716	200.4	9.981	9.981	9.44
0.72	169.859	0	0	0			0.72	103.933	0	0	0			0.72	194.097	8.097	8.097	7.398
0.724	176.885	0	0	0			0.724	90.615	0	0	0			0.724	188.783	5.854	5.854	4.879
0.728	184.49	0	0	0			0.728	77.706	0	0	0			0.728	184.767	4.66	4.66	3.404
0.732	191	0	0	0			0.732	66.134	0	0	0			0.732	183.044	3.62	3.466	2.31
0.736	196.785	0	0	0			0.736	56.999	0	0	0			0.736	183.356	3.136	2.599	1.673
0.74	199.909	0	0	0			0.74	50.162	0	0	0			0.74	186.078	3.18	3.18	1
0.744	200.086	0	0	0			0.744	45.957	0	0	0			0.744	191	3.981	3.979	1
0.748	198.625	0	0	0			0.748	43.633	0	0	0			0.748	198.563	6.345	5.563	1
0.752	194.569	0	0	0			0.752	43.651	0	0	0			0.752	207.688	10.459	9.312	1.982
0.756	189.656	0	0	0			0.756	45.655	0	0	0			0.756	217	17.885	15.652	5.175
0.76	184.903	0	0	0			0.76	48.554	0	0	0			0.76	225.733	28.878	25.592	11.587
0.764	179.718	0	0	0			0.764	52.173	0.1	0.1	0.1			0.764	232.986	45.114	41.129	22.216
0.768	176.383	0	0	0			0.768	56.029	0.413	0.413	0.413			0.768	237.206	67.87	61.511	37.006
0.772	175.352	0.836	0.836	0			0.772	60.425	1	1	1			0.772	238.686	92.804	84.419	54.644
0.776	176.558	1	1	0			0.776	63.907	0.899	0.899	0.899			0.776	237.575	116.159	106.276	70.94
0.78	180.176	1.803	1.803	0			0.78	66.869	0.734	0.734	0.734			0.78	233.972	133.408	120.786	80.999
0.784	185.721	2.671	2.671	0			0.784	68.714	0.646	0.646	0.646			0.784	229.087	144.505	128.64	84.864
0.788	193.164	4.209	4.209	0			0.788	70.232	1	1	1			0.788	223.296	145.598	127.52	80.321
0.792	202.176	5.602	5.602	0			0.792	71.388	1	1	1			0.792	217.932	145.653	124.902	75.911
0.796	211.119	7.294	7.294	0			0.796	72.072	1	1	1			0.796	213.316	145.196	121.977	72.432
0.8	219.458	9.508	9.508	0			0.8	71.691	0.906	0.906	0.906			0.8	210.259	145.851	120.741	70.081
0.804	226.397	11.926	11.926	0			0.804	70.402	0.741	0.741	0.741			0.804	208.136	145.782	119.893	67.995
0.808	231.866	14.128	14.128	0			0.808	69.482	0.522	0.522	0.522			0.808	207.814	143.568	116.639	63.717
0.812	235.16	15.968	15.968	0			0.812	68.298	0	0	0			0.812	207.948	138.092	111.692	57.333
0.816	236.243	17.444	17.444	0			0.816	66.871	0	0	0			0.816	208.718	129.854	104.233	48.379
0.82	235.934	18.434	18.434	0			0.82	64.845	0	0	0			0.82	209.735	119.587	95.697	38.867
0.824	233.793	18.672	18.672	0.005			0.824	61.946	0	0	0			0.824	211	107	87	30
0.828	230.767	18.119	18.119	0.5			0.828	58.417	0	0	0			0.828	212.587	95.366	77.825	21.493
0.832	228.442	17.197	17.197	0.639			0.832	54.802	0	0	0			0.832	214.777	83.068	68.922	14.738
0.836	227.416	15.701	15.701	0.768			0.836	50.78	0	0	0			0.836	217.081	71.699	59.864	9.542
0.84	228.234	13.644	13.644	1.151			0.84	46.106	0	0	0			0.84	220.021	60.972	51.262	5.895
0.844	231.658	11.803	11.757	1.086			0.844	41.835	0	0	0			0.844	223.912	51.102	43.078	4.005
0.848	236.281	10.232	10.18	1			0.848	37.643	0	0	0			0.848	228.078	42.557	35.476	2.162
0.852	241.709	9.434	8.787	1			0.852	34.482	0	0	0			0.852	232.546	35.963	28.068	1.323
0.856	247.319	9.557	8.066	1.262			0.856	33.209	0	0	0			0.856	237.175	31.356	21.394	0.683
0.86	251.129	10.957	8.007	1.348			0.86	32.971	0	0	0			0.86	240.364	28.869	16.044	0
0.864	253.259	14.384	9.082	1.164			0.864	34.597	0	0	0			0.864	242.718	28.97	11.058	0
0.868	253.373	20.561	11.287	1			0.868	38.165	0	0	0			0.868	242.354	30.596	7.892	0
0.872	250.303	29.555	14.295	1			0.872	43.748	0	0	0			0.872	240.379	33.538	5.548	0
0.876	245.606	41.016	17.861	1			0.876	50.518	0	0	0			0.876	236.748	38.3	3.727	0
0.88	239.107	55.422	21.987	1			0.88	57.761	0	0	0			0.88	231.873	43.232	2.427	0
0.884	232.097	71.733	26.702	1			0.884	66.186	0	0	0			0.884	226.738	47.694	1.043	0
0.888	225.442	88.045	31.053	1			0.888	73.705	0	0	0			0.888	220.563	51.32	1	0.102
0.892	219.858	103.238	35.169	1.171			0.892	80.151	0	0	0			0.892	215.928	52.903	1	0.15
0.896	214.942	115.718	38.652	1.849			0.896	85.446	0	0	0			0.896	212.302	52.756	0.583	0.435
0.9	211.063	123.571	40.959	2.496			0.9	87.914	0	0	0			0.9	210.017	50.648	0.269	0.269
0.904	208.381	126.615	42.213	2.68			0.904	89.431	0	0	0			0.904	208.65	46.749	0	0
0.908	205.999	125.615	42.052	3.106			0.908	89.833	0	0	0			0.908	206.136	41.796	0.097	0.097
0.912	204.374	121.164	41.816	4.374			0.912	89.134	0	0	0			0.912	203.058	35.842	0.051	0
0.916	202.197	114.033	41.168	5.947			0.916	88.968	0	0	0			0.916	198.511	29.311	0	0
0.92	200.117	106.03	40.774	7.713			0.92	89.593	0	0	0			0.92	192.353	23	0	0
0.924	197.955	98.07	41.988	10.277			0.924	91.432	0	0	0			0.924	184.638	17.047	0	0
0.928	194.616	91.883	44.654	13.328			0.928	95.549	0	0	0			0.928	175.713	12.742	0	0
0.932	191.407	86.741	48.359	16.212			0.932	100.669	0	0	0			0.932	167.4	9	0	0
0.936	188.474	82.771	53.075	19.116			0.936	106.554	0	0	0			0.936	160.165	6.307	0	0
0.94	184.507	80.912	58.087	20.721			0.94	112.72	0	0	0			0.94	154.821	4.3	0	0
0.944	181.144	79.77	62.495	22.128			0.944	118.374	0	0	0			0.944	151.65	2.971	0	0
0.948	178.467	78.083	66.251	22.652			0.948	122.408	0.127	0.127	0			0.948	152.481	2.083	0.423	0.423
0.952	177.224	76.445	68.546	21.076			0.952	124.27	0.737	0.737	0			0.952	155.708	2	1.067	1.067
0.956	177.008	74.44	68.751	19.215			0.956	123.799	1.868	1.868	0			0.956	161.351	2.304	1.704	1.704
0.96	178.738	71.309	68.13	17.032			0.96	121.455	4.195	4.195	0			0.96	167.971	3.604	2.905	2.905
0.964	182.374	67.837	65.886	13.617			0.964	117.993	7.287	7.287	0			0.964	175.569	5.861	5.759	5.759
0.968	187.566	62.995	62.016	10.786			0.968	113.346	12.303	12.303	0			0.968	182.237	9.65	9.569	9.569
0.972	193.277	58.555	58.371	7.783			0.972	108.882	18.876	18.876	0			0.972	188.431	14.52	14.52	14.52
0.976	199	54	54	6			0.976	106.328	25.805	25.805	0			0.976	192.961	21	21	21
0.98	204.102	51.055	50.069	4.036			0.98	105.935	32.333	32.333	0			0.98	195.932	27.884	27.884	27.884
0.984	205.693	47.742	47.709	3.033			0.984	108.137	36.921	36.921	0			0.984	198.087	34.762	34.762	34.762
0.988	205.682	45.545	45.545	2.049			0.988	112.864	38.166	38.166	0.058			0.988	199.276	39.049	39.049	39.049
0.992	202.721	44.328	43.393	1.066			0.992	120.337	35.302	35.302	0.416			0.992	199.591	42.008	42.008	42.008
0.996	196.418	43.16	43.006	1			0.996	130.506	29.64	29.64	0.883			0.996	199.767	41.333	41.333	41.333
1	189.107	43.203	42.301	0.904			1	141.468	22.683	22.683	1			1	200.449	38.08	38.08	38.08
1.004	180.278	43.582	41.954	0.081			1.004	152.948	15.592	15.592	1.182			1.004	200.994	33.176	33.176	33.176
1.008	172.082	43.495	41.102	0			1.008	164.115	10.075	10.075	1.302			1.008	201.932	26.019	26.019	26.019
1.012	163.967	43.127	39.934	0			1.012	174.597	5.784	5.784	1.137			1.012	202.544	19.813	19.813	19.772
1.016	157.525	42.697	37.869	0			1.016	183.781	3.674	3.309	1.335			1.016	202.641	14.32	14.32	13.508
1.02	153.131	41.452	34.865	0			1.02	190.986	2.733	1.669	1.806			1.02	202.296	9.816	9.816	8.752
1.024	151.295	39.862	31.852	0			1.024	196.266	2.676	0.683	1.64			1.024	201.981	6.896	6.896	5.042
1.028	150.607	37.908	27.74	0			1.028	199.906	3.827	0	1.475			1.028	200.544	5.301	5.301	3.301
1.032	151.656	35.593	23.798	0			1.032	202.377	5.266	0	1.309			1.032	199.452	5.049	5.049	1.731
1.036	154.639	33.09	19.529	0			1.036	202.949	7.403	0	1.144			1.036	199.456	5.937	5.937	1.354
1.04	158.82	30.659	15.902	0			1.04	201.687	9.82	0	1			1.04	199.741	7.981	7.981	1
1.044	164.373	28.422	13.242	0			1.044	199.717	13.353	0	1			1.044	201.336	10.564	10.564	0.991
1.048	171.295	26.75	11.295	0			1.048	196.696	17.396	0	1.149			1.048	203.515	13.975	13.975	1
1.052	177.98	24.962	10.485	0			1.052	193.349	20.899	0.104	1.482			1.052	206.34	17.859	17.859	1
1.056	184.976	23.639	9.873	0			1.056	189.612	24.971	0.454	1.518			1.056	209.767	22.243	22.243	0.832
1.06	191.473	21.816	9.709	0			1.06	185.496	28.128	1.028	2.179			1.06	213.252	27.024	27.024	1
1.064	196.865	19.972	9.18	0.037			1.064	181.384	30.386	1.17	2.158			1.064	215.67	31.718	31.718	1
1.068	201.249	18.098	9.01	0.865			1.068	177.604	32.49	1.978	2.978			1.068	217.453	35.519	35.519	1.422
1.072	204.155	16.233	9.299	2.033			1.072	174.69	33.345	2.799	3.893			1.072	218.065	38.175	38.175	2.019
1.076	205.82	14.881	9.693	3.201			1.076	172.317	33.379	3.619	5.108			1.076	217.026	40.264	40.264	2.616
1.08	206.44	14.59	10.298	4.369			1.08	170.619	32.131	4.476	5.8			1.08	215.476	41.128	41.128	3.427
1.084	206.061	14.97	11.507	6.106			1.084	169.876	30.131	5.518	6.676			1.084	213.886	40.485	40.485	4.621
1.088	205.42	15.656	13.183	8.321			1.088	170.144	27.82	7.072	8.151			1.088	211.456	38.91	38.91	6.223
1.092	204.265	16.553	14.204	10.032			1.092	171.525	25.511	7.786	9.613			1.092	209.987	36.369	36.369	8.015
1.096	203.402	17.032	14.499	11.213			1.096	173.935	23.247	9.101	10.801			1.096	208.194	33.653	33.653	9.525
1.1	202.709	16.786	14.069	12.196			1.1	178.266	21.532	10.576	12.59			1.1	206.471	30.141	30.141	10.743
1.104	202.625	16.243	12.913	12.77			1.104	184.194	22.041	12.06	14.42			1.104	204.897	27.062	27.062	12.334
1.108	203.871	15.541	11.415	13			1.108	190.6	23.388	13.717	16.871			1.108	202.903	24.545	24.545	13.311
1.112	206.448	14.557	9.574	13.443			1.112	197	27	17	19			1.112	200.718	22.307	22.307	14.307
1.116	210.121	13.574	7.664	14.388			1.116	204.06	33.897	20.446	23.266			1.116	196.417	19.898	19.898	14.622
1.12	214.819	12.704	6.164	16.098			1.12	209.173	44.034	24.863	27.532			1.12	190.796	17.591	17.591	13.863
1.124	220.586	12.254	4.783	19.083			1.124	213.302	56.928	29.77	32.274			1.124	183.691	15.886	15.886	12.959
1.128	227.298	12.03	4	23.921			1.128	215.518	70.861	36.273	37.669			1.128	174.292	13.543	13.543	11.795
1.132	233.836	12.287	4.43	30.197			1.132	215.791	85.91	42.842	44.014			1.132	163.926	10.715	10.715	10.366
1.136	239.854	12.378	6.195	37.458			1.136	214.129	98.914	49.41	50.411			1.136	152.378	8.679	8.679	8.379
1.14	244.791	12.684	9.619	44.898			1.14	212.151	107.669	54.905	55.763			1.14	140.684	6.553	6.553	6.553
1.144	247.962	12.926	14.869	51.388			1.144	209.886	112.511	59.453	60.129			1.144	129.718	5.155	5.155	5.155
1.148	249.012	12.516	21.311	55.758			1.148	206.835	112.597	63.014	63.081			1.148	119.072	3.757	3.757	3.757
1.152	247.312	11.787	28.212	56.738			1.152	205.122	107.827	65.309	64.453			1.152	110.08	2.359	2.359	2.359
1.156	242.878	10.557	33.291	54.106			1.156	204.231	100.727	66.05	64.36			1.156	102.725	1.229	1.229	1.23
1.16	235.721	9.602	34.709	49.094			1.16	204.743	92.511	66.002	63.19			1.16	96.675	0.956	0.956	0.956
1.164	227.148	8.439	33.226	42.015			1.164	205.842	84.052	65.433	60.505			1.164	92.403	0.227	0.227	0.227
1.168	216.852	7.458	28.209	33.818			1.168	208.612	77.865	65.34	58.11			1.168	89.027	0	0	0
1.172	205.947	5.84	21.596	25.426			1.172	211.698	74.245	66.278	55.989			1.172	85.828	0	0	0
1.176	195.901	5.001	14.542	17.918			1.176	214.367	73.22	67.759	53.86			1.176	82.678	0	0	0
1.18	187.148	3.836	9.089	12.278			1.18	215.931	74.648	69.789	53.168			1.18	78.573	0.286	0.286	0.286
1.184	179.328	2.852	5.208	7.907			1.184	216.043	78.191	72.472	53.855			1.184	74.087	1	1	1
1.188	173.413	2	2.869	4.738			1.188	213.094	82.572	75.223	55.694			1.188	68.888	1	1	1
1.192	169.221	1.885	1.885	2.885			1.192	207.727	86.793	77.237	59.302			1.192	63	1.689	1.689	1.689
1.196	165.324	1	0.986	1.772			1.196	200.086	91.468	77.504	64.813			1.196	57.231	2.75	2.75	2.75
1.2	162.256	0.918	0.617	0.973			1.2	191.454	95.568	76.511	71.145			1.2	51.672	4.583	4.583	4.582
1.204	158.779	0	0	0.456			1.204	181.828	99.367	74.677	78.518			1.204	47.277	6.343	6.343	6.343
1.208	155.665	0	0	0			1.208	173.522	103.184	71.659	85.755			1.208	44.32	9.573	9.573	9.573
1.212	152.881	0	0	0			1.212	168.215	106.554	68.625	91.885			1.212	42.669	12.777	12.777	12.777
1.216	149.59	0	0	0			1.216	166.207	110.293	66.235	96.388			1.216	41.745	16.476	16.476	16.476
1.22	147.5	0	0	0			1.22	167.757	114.016	65.714	98.338			1.22	41.296	20.665	20.665	20.665
1.224	145.837	0	0	0			1.224	173.245	117.413	67.183	97.374			1.224	42.125	24.902	24.902	24.902
1.228	145.504	0	0	0			1.228	181.633	120.484	71.317	93.496			1.228	42.929	28.777	28.777	28.777
1.232	147.639	0	0	0			1.232	191.964	123.209	78.619	87.273			1.232	44.398	32.456	32.456	32.456
1.236	150.787	0	0	0			1.236	203	125.331	88.576	78.791			1.236	46.5	34.75	34.75	34.75
1.24	155.662	0	0	0			1.24	213.301	127.69	102.135	70.029			1.24	49.097	35.621	35.621	35.621
1.244	160.886	0.321	0.321	0.321			1.244	221.964	131.928	119.216	62.18			1.244	52.796	35.172	35.172	35.172
1.248	166.41	0.541	0.541	0.541			1.248	228.309	138.896	139.162	56.133			1.248	57.777	33.698	33.698	33.698
1.252	171.612	0.725	0.725	0.725			1.252	232.134	148.522	161.374	53.173			1.252	63.448	30.485	30.485	30.485
1.256	175.227	0.91	0.91	0.91			1.256	233.698	161.512	185.353	54.253			1.256	70.456	26.847	26.602	26.602
1.26	178.822	1.094	1.094	1.094			1.26	233.144	174.604	208.165	59.409			1.26	78.248	23.199	22.505	22.505
1.264	181.247	1.279	1.279	1.279			1.264	231.793	185.82	228.647	68.52			1.264	86.039	18.781	18.781	18.781
1.268	182.73	1.463	1.463	1.463			1.268	230.734	193.647	245.676	81.53			1.268	93.553	14.709	14.709	14.709
1.272	184.869	2.434	2.434	2.434			1.272	230.432	196.295	254.288	97.036			1.272	100.039	10.833	10.833	10.833
1.276	187.205	2.832	2.832	2.832			1.276	231.468	193.892	255	113.922			1.276	105.49	7.808	7.808	7.808
1.28	190.295	3.033	3.033	3.033			1.28	233.714	186.872	255	130.023			1.28	110.222	5.553	5.553	5.553
1.284	194.501	4.139	4.139	4.139			1.284	237.109	176.131	252.465	142.75			1.284	112.67	3.633	3.558	3.558
1.288	199.597	4.77	4.77	4.77			1.288	240.626	163.894	242.11	151.59			1.288	114.214	2.738	2.064	2.064
1.292	205.775	5.541	5.541	5.541			1.292	244.072	151.717	225.279	154.884			1.292	115.422	1.427	1.387	1.387
1.296	212.317	7.47	7.47	7.47			1.296	246.842	140	206.626	152.353			1.296	115.718	1	1	1
1.3	218.828	10.729	10.729	10.729			1.3	247.993	129.647	186.748	145			1.3	115.311	0.648	0.648	0.648
1.304	225.301	15.603	15.603	15.603			1.304	247.863	121.547	167.162	133.798			1.304	113.214	0	0	0
1.308	231.52	22.553	22.553	22.553			1.308	245.652	116.328	148.615	119.465			1.308	110.432	0	0	0
1.312	237.4	30.313	30.313	30.313			1.312	241.434	113.736	131.307	104.707			1.312	106.932	0	0	0
1.316	242.738	35.75	35.75	35.75			1.316	235.77	113.466	115.18	89.89			1.316	102.159	0	0	0
1.32	246.779	36.631	36.631	36.631			1.32	228.459	114.56	99.98	76.07			1.32	96.087	0	0	0
1.324	249.27	33.028	33.028	33.028			1.324	219.658	115.879	86.27	63.896			1.324	90.306	0	0	0
1.328	249.948	26.226	26.226	26.226			1.328	210.187	115.633	73.036	53.043			1.328	84.757	0	0	0
1.332	249.405	17.771	17.771	17.771			1.332	199.33	112.821	60.698	43.806			1.332	80.173	0	0	0
1.336	247.047	10.741	10.741	10.741			1.336	188.727	107.063	49.396	35.991			1.336	76.564	0	0	0
1.34	242.09	6.028	6.028	6.028			1.34	178.043	97.329	39.167	28.822			1.34	73.959	0	0	0
1.344	235.311	3.475	3.475	3.475			1.344	167.36	84.765	30.273	22.462			1.344	73.553	0	0	0
1.348	227.004	2.676	2.676	2.676			1.348	156.827	70.273	22.705	17.532			1.348	73.927	0	0	0
1.352	217.936	2.336	2.336	2.336			1.352	147.256	55.573	16.245	13.247			1.352	74.862	0	0	0
1.356	208.656	2.308	2.308	2.308			1.356	139.022	42.17	11.604	9.727			1.356	75.942	0	0	0
1.36	199.984	2.109	2.109	2.109			1.36	131.325	30.172	8.015	6.963			1.36	76.676	0	0	0
1.364	192.643	1.889	1.889	1.889			1.364	125.068	20.536	5.813	4.716			1.364	75.738	0	0	0
1.368	186.963	1.709	1.709	1.709			1.368	119.489	13.982	3.888	3.511			1.368	73.96	0	0	0
1.372	183.16	1.419	1.419	1.419			1.372	114.735	8.757	2.691	2.691			1.372	69.68	0	0	0
1.376	181.651	1.283	1.283	1.283			1.376	110.253	4.974	1.874	1.874			1.376	64.186	0	0	0
1.38	182.107	1	1	1			1.38	106.666	2.964	1.083	1.083			1.38	57.665	0	0	0
1.384	184.463	0.938	0.938	0.938			1.384	103.96	1.978	0.984	0.984			1.384	50.216	0	0	0
1.388	187.904	0.686	0.686	0.686			1.388	101.501	0.996	0.414	0.414			1.388	42.886	0	0	0
1.392	191.672	0.18	0.18	0.18			1.392	100.918	0.586	0.004	0.004			1.392	35.476	0	0	0
1.396	194.467	0.542	0.542	0.542			1.396	101.234	0.016	0	0			1.396	29	0	0	0
1.4	196.151	1.144	1.144	1.144			1.4	103.633	0	0	0			1.4	23.34	0	0	0
1.404	196.176	1.98	1.98	1.98			1.404	107.353	0	0	0			1.404	19	0	0	0
1.408	194.691	3.129	3.129	3.129			1.408	114.03	0	0	0			1.408	16.175	0	0	0
1.412	191.139	4.755	4.755	4.755			1.412	121.827	0	0	0			1.412	15.257	0	0	0
1.416	186.73	7.597	7.597	7.597			1.416	131.518	0	0	0			1.416	15	0	0	0
1.42	183.015	10.717	10.717	10.717			1.42	142.259	0	0	0			1.42	15.356	0.012	0	0
1.424	181.311	13.55	13.55	13.55			1.424	153.971	0	0	0			1.424	16.355	0.064	0	0
1.428	182.123	16.041	16.041	16.041			1.428	166.007	0	0	0			1.428	17.902	0	0	0
1.432	185.943	17.09	17.09	17.09			1.432	177.676	0	0	0			1.432	20.424	0	0	0
1.436	193.266	17.628	17.628	17.628			1.436	188.038	0	0	0			1.436	22.451	0	0	0
1.44	202.809	16.835	16.835	16.835			1.44	195.856	0	0	0			1.44	23.765	0	0	0
1.444	213.601	14.596	14.596	14.596			1.444	200.827	0	0	0			1.444	24.82	0	0	0
1.448	224.574	11.802	11.802	11.802			1.448	202.094	0	0	0			1.448	25.91	0	0	0
1.452	232.984	8.695	8.695	8.695			1.452	200.201	0	0	0			1.452	26.194	0	0	0
1.456	237.103	6.16	6.16	6.16			1.456	193.565	0	0	0			1.456	26.34	0	0	0
1.46	236.533	3.294	3.294	3.294			1.46	183.54	0	0	0			1.46	26.605	0	0	0
1.464	231	2	2	2			1.464	170.565	0	0	0			1.464	26.757	0	0	0
1.468	219.566	1.016	1.016	1.016			1.468	155.842	0	0	0			1.468	26.617	0	0	0
1.472	203.295	0.873	0.873	0.873			1.472	140.256	0	0	0			1.472	27.398	0	0	0
1.476	183.984	0.049	0.049	0.049			1.476	124.813	0.651	0.651	0.651			1.476	27.718	0	0	0
1.48	162.665	0	0	0			1.48	110.201	0.928	0.928	0.928			1.48	28.125	0	0	0
1.484	140.695	0	0	0			1.484	97.885	1.405	1.405	1.405			1.484	28.995	0.436	0.436	0.436
1.488	119.924	0	0	0			1.488	88.193	2.094	2.094	2.094			1.488	30.092	0.151	0.151	0.151
1.492	101.368	0	0	0			1.492	81.535	3.369	3.369	3.369			1.492	31.66	0.714	0.714	0.714
1.496	85.131	0	0	0			1.496	77.497	5.309	5.309	5.309			1.496	32.981	1	1	1
1.5	72.694	0	0	0			1.5	76.464	7.158	7.158	7.158			1.5	34.383	1	1	1
1.504	64.197	0	0	0			1.504	78.13	10.017	10.017	10.017			1.504	35.635	1.422	1.422	1.421
1.508	59.159	0	0	0			1.508	82.122	13.32	13.32	13.32			1.508	36.23	1.136	1.136	1.136
1.512	58.475	0	0	0			1.512	87.805	16.859	16.859	16.859			1.512	36.852	1.699	1.699	1.699
1.516	60.878	0	0	0			1.516	94.786	20.885	20.885	20.885			1.516	36.521	1.728	1.728	1.728
1.52	65.656	0	0	0			1.52	102.618	24.684	24.684	24.684			1.52	35.273	1.893	1.893	1.893
1.524	72.389	0	0	0			1.524	111.684	27.834	27.834	27.834			1.524	33.159	1.913	1.913	1.913
1.528	81.057	0	0	0			1.528	121.342	30.154	30.154	30.154			1.528	30.762	2.003	2.003	2.002
1.532	89.759	0	0	0			1.532	130.845	31.36	31.36	31.36			1.532	27.647	1.756	1.756	1.756
1.536	98.107	0	0	0			1.536	140.892	31.698	31.698	31.698			1.536	24.81	1.427	1.427	1.427
1.54	105.839	0	0	0			1.54	151.584	30.604	30.604	30.604			1.54	21.943	1	1	1
1.544	111.988	0	0	0			1.544	162.554	28.403	28.403	28.403			1.544	18.946	1	1	1
1.548	116.497	0	0	0			1.548	172.489	25.484	25.484	25.484			1.548	16.437	1.002	1.002	1.002
1.552	119.676	0	0	0			1.552	181.371	21.741	21.741	21.741			1.552	15.053	0.744	0.744	0.744
1.556	121.526	0	0	0			1.556	188.647	18.105	18.105	18.105			1.556	14.181	0.422	0.422	0.422
1.56	122.651	0	0	0			1.56	193.219	14.523	14.523	14.523			1.56	13.129	0	0	0
1.564	124.115	0	0	0			1.564	194.271	10.784	10.784	10.784			1.564	11.941	0.083	0.083	0.083
1.568	125.852	0	0	0			1.568	191.438	7.641	7.641	7.641			1.568	11.234	0.981	0.981	0.981
1.572	129.04	0	0	0			1.572	184.249	5.281	5.281	5.281			1.572	10.891	1	1	1
1.576	133.559	0	0	0			1.576	172.828	3.475	3.475	3.475			1.576	9.757	1.147	1.147	1.147
1.58	139.207	0	0	0			1.58	158.821	2.324	2.324	2.324			1.58	8.606	2.233	2.233	2.233
1.584	146.459	0	0	0			1.584	142.482	1.331	1.331	1.331			1.584	7.442	3.184	3.184	3.184
1.588	154.451	0	0	0			1.588	126.014	1	1	1			1.588	6.087	3.985	3.985	3.985
1.592	162.27	0	0	0			1.592	110.46	0.727	0.727	0.727			1.592	5.35	5.855	5.855	5.855
1.596	169.473	0	0	0			1.596	97.07	0	0	0			1.596	4.511	8.21	8.21	8.21
1.6	175.374	0	0	0			1.6	86.528	0	0	0			1.6	3.612	10.718	10.718	10.718
1.604	180.357	0	0	0			1.604	79.225	0	0	0			1.604	3	13.433	13.433	13.433
1.608	183.943	0	0	0			1.608	75.378	0	0	0			1.608	3	15.903	15.903	15.903
1.612	186.029	0	0	0			1.612	75.403	0	0	0			1.612	3	18.208	18.208	18.208
1.616	187.044	0	0	0			1.616	77.561	0	0	0			1.616	2.909	20.159	20.159	20.159
1.62	188.114	0	0	0			1.62	80.705	0	0	0			1.62	3.464	21.755	21.755	21.755
1.624	189.302	0	0	0			1.624	84.841	0	0	0			1.624	4.388	22.608	22.608	22.608
1.628	190.491	0.02	0.02	0			1.628	89.122	0	0	0			1.628	5.976	21.913	21.913	21.913
1.632	192.607	0.481	0.481	0			1.632	92.088	0	0	0			1.632	7.777	20.843	20.843	20.843
1.636	195.607	1.127	1.127	0			1.636	92.836	0	0	0			1.636	9.583	19.026	19.026	19.026
1.64	199.402	1.893	1.893	0.171			1.64	91.381	0	0	0			1.64	11.864	16.563	16.563	16.563
1.644	202.975	3.061	3.061	0.799			1.644	88.59	0	0	0			1.644	14.631	13.985	13.985	13.985
1.648	205.467	4.471	4.471	0.988			1.648	84.086	0	0	0			1.648	17	11	11	11
1.652	207.527	6.834	6.834	1.168			1.652	78.631	0	0	0
1.656	208.202	9.559	9.559	1.566			1.656	72.755	0	0	0
1.66	207.055	12.843	12.843	2.537			1.66	67.532	0	0	0
1.664	204.345	17.148	17.148	2.721			1.664	63.297	0	0	0
1.668	200.885	21.005	21.005	2.906			1.668	61	0	0	0
1.672	197.287	25.177	25.177	3.18
1.676	194.045	29.734	29.734	3.549
1.68	192.728	33.193	33.193	3.918
1.684	193.652	35.112	35.112	4.224
1.688	196.65	36.301	36.301	3.828
1.692	202.383	35.901	35.901	3.947
1.696	208.59	34.18	34.18	3.197
1.7	216.611	31.532	31.532	3.369
1.704	223.657	28.187	28.187	3.007
1.708	229.5	24.25	24.25	3.25
1.712	233.803	20.933	20.933	3.066
1.716	235.934	17.254	17.254	3.852
1.72	236	14.162	14.162	3.697
1.724	234.131	11.197	11.197	3.991
1.728	231.863	9.465	9.465	3.656
1.732	228.379	7.469	7.469	4.189
1.736	225.262	6.074	6.074	3.918
1.74	221.943	4.906	4.906	3.549
1.744	217.77	3.738	3.738	3.18
1.748	213.467	2.909	2.909	2.472
1.752	208.344	2.261	2.261	2.221
1.756	202.224	2.037	2.037	2.037
1.76	194.902	1.182	1.182	1.182
1.764	186.508	1	1	1
1.768	177.537	0.611	0.611	0.611
1.772	168.037	0.299	0.299	0.299
1.776	158.738	0.032	0.032	0.032
1.78	148.652	0	0	0
1.784	138.962	0	0	0
1.788	129.258	0	0	0
1.792	119.605	0	0	0
1.796	110.315	0	0	0
1.8	101.388	0	0	0
1.804	92.648	0	0	0
1.808	84.639	0	0	0
1.812	77.268	0	0	0
1.816	70.557	0	0	0
1.82	64.582	0	0	0
1.824	59.049	0	0	0
1.828	53.881	0	0	0
1.832	49.27	0	0	0
1.836	45.264	0	0	0
1.84	41.787	0	0	0
1.844	39.106	0	0	0
1.848	37.369	0	0	0
1.852	36.611	0	0	0
1.856	36.82	0.226	0.226	0
1.86	38.659	0.849	0.849	0
1.864	42.443	1.34	1.34	0
1.868	46.848	2.127	2.127	0
1.872	52.381	2.639	2.639	0
1.876	58.706	3.962	3.962	0
1.88	64.156	5.561	5.561	0
1.884	68.98	6.632	6.632	0
1.888	72.61	7.459	7.459	0
1.892	73.988	8.934	8.934	0
1.896	72.863	9.672	9.672	0
1.9	70.148	10.197	10.197	0
1.904	65.904	9.993	9.993	0
1.908	60.156	9.558	9.558	0
1.912	54.705	8.433	8.433	0
1.916	48.532	7.725	7.725	0
1.92	42.764	6.374	6.374	0
1.924	36.996	5.222	5.222	0
1.928	32.248	3.795	3.795	0
1.932	28.365	2.99	2.99	0
1.936	24.54	1.934	1.934	0
1.94	21.221	1	1	0
1.944	18.148	0.967	0.967	0
1.948	15.087	0	0	0
1.952	13	6.7e-23	6.7e-23	0

## Sheet: Fig 7
Fig 7D Entropy values
	Actin	Tubulin	Mitochondria
SMLM	0.7582	0.9238	0.7563
corrSMLM(𝜒 = 0.7)	0.4851	0.7961	0.53252

## Sheet: Supp. Fig 4
Localization Precision (nm)
Dendra2-Actin				Dendra2-Tubulin				meos-Tom20
𝜒 = 0.7	𝜒 = 0.8	𝜒 = 0.9		𝜒 = 0.7	𝜒 = 0.8	𝜒 = 0.9		𝜒 = 0.7	𝜒 = 0.8	𝜒 = 0.9
5.65861	5.65861	5.65861		18.4453	18.4572	21.1293		24.8507	24.8507	30.8394
11.6733	11.6733	11.6733		21.1149	21.1293	16.4457		24.2283	30.8394	24.2283
11.4357	11.4357	11.4357		23.9575	12.2839	12.2839		26.3656	24.2283	13.93
11.4327	11.4327	11.4327		12.2775	13.0178	25.8888		20.9009	20.9009	21.6942
14.9288	14.9288	13.8473		13.0106	19.9342	20.5525		13.6634	13.6634	45.6378
13.8473	13.8473	14.7117		19.9209	20.5525	12.1328		33.9873	13.93	20.3854
21.7309	21.7309	14.7958		20.5386	28.2608	32.381		13.93	21.6942	34.157
14.7117	14.7117	14.7729		28.2397	12.1328	14.6596		21.6942	45.6378	13.719
13.7631	13.7631	12.9219		12.1264	32.381	24.5796		45.6378	20.3854	16.9538
13.0746	13.0746	13.7252		32.356	14.6596	17.6444		20.3854	34.157	19.6815
17.1379	17.1379	15.5671		14.651	17.4555	14.2534		34.157	36.4388	17.2631
12.9219	12.9219	18.4948		17.4445	24.5796	15.3291		13.719	13.719	27.7097
19.6059	19.6059	16.9867		24.562	17.6444	23.7156		16.9538	16.9538	26.0855
13.7252	13.7252	13.429		17.6331	14.2534	15.925		6.72426	17.7569	17.9555
15.5671	15.5671	13.2292		31.8387	15.925	19.1954		13.1775	19.6815	13.9781
18.4948	18.4948	14.1276		14.2452	25.9428	25.9428		17.7569	19.7542	23.7338
16.9867	16.9867	9.82809		15.9154	17.6418	17.6418		20.4692	17.9572	18.052
13.429	13.429	14.5841		25.924	16.8168	16.8168		19.6815	27.7097	14.5638
13.2292	13.2292	13.6328		17.6306	19.0638	19.0638		19.7542	26.0855	23.4335
14.4567	14.4567	20.816		16.8063	15.0758	15.0758		17.9572	17.9555	25.506
13.4501	13.4501	10.7347		19.0513	41.4513	18.8025		27.7097	19.5356	24.2284
15.3537	15.3537	14.9276		15.0668	26.4572	26.4572		26.0855	28.2183	42.3179
15.7746	15.7746	15.0277		41.4177	15.8287	21.034		17.9555	15.0986	12.7801
9.82809	9.82809	10.8105		26.4379	14.8346	15.6455		19.5356	23.7338	15.7422
14.5841	14.5841	10.4325		16.1413	24.3142	11.6846		28.2183	18.052	25.5516
13.6328	13.6328	14.9687		14.826	26.7776	16.3706		15.0986	14.5638	28.6208
15.9872	15.9872	19.0552		24.2969	17.0991	12.943		13.1357	21.6171	9.81774
20.816	20.816	15.6291		26.758	19.8252	14.1352		23.7338	23.4335	21.0661
10.7347	10.7347	15.0489		19.812	23.3722	18.7559		18.052	25.506	20.1639
14.9276	14.9276	16.2239		23.3557	15.6455	14.4455		14.5638	24.2284	17.3422
15.0277	15.0277	16.1387		15.6361	11.6846	17.4999		21.6171	23.0636	17.7459
27.232	27.232	12.2186		16.4639	16.4741	23.7865		23.4335	42.3179	41.7372
10.8105	10.8105	14.7477		18.7436	18.7559	18.5174		25.506	12.7801	53.8574
10.4325	10.4325	18.4314		14.4371	14.4455	17.5578		24.2284	17.9989	21.1367
16.4727	16.4727	20.565		17.4888	17.4999	16.9194		22.0451	15.7422	28.321
14.9687	14.9687	12.7904		49.2508	49.292	9.90496		23.0636	25.5516	31.0349
13.7238	13.7238	29.1792		18.5054	18.5174	22.4136		42.3179	28.6208	36.196
19.0552	19.0552	14.6038		17.5466	17.5578	15.3089		12.7801	9.81774	35.6782
15.6291	15.6291	15.4623		16.9088	16.9194	14.1501		17.9989	20.1639	20.0125
13.3928	13.3928	20.9624		23.2411	23.2574	20.6824		15.7422	47.5882	26.8816
15.0489	15.0489	22.0175		9.90038	9.90496	18.4966		47.5421	17.3422	19.1328
16.1387	16.1387	19.7857		22.398	22.4136	23.0221		28.6208	17.7459	21.1166
12.2186	12.2186	9.49701		14.142	14.1501	20.8053		3.42273	25.3018	19.3283
13.8456	13.8456	11.7959		20.6684	20.6824	15.2369		9.81774	41.7372	17.4629
14.7477	14.7477	14.6379		18.4846	18.4966	20.4362		20.1639	20.7009	26.8388
5.38585	18.4314	15.443		23.006	23.0221	11.3901		27.5372	53.8574	19.4081
18.4314	20.565	22.6474		20.7911	20.8053	15.6654		47.5882	21.1367	17.5136
20.565	12.7904	16.2832		25.0689	25.087	24.3672		17.3422	21.2818	20.7385
12.7904	29.1792	17.2616		15.2278	15.2369	18.5768		23.0625	14.0058	20.3302
29.1792	14.6038	13.941		20.4224	20.4362	18.3632		17.7459	31.0349	32.3919
14.6038	15.4623	16.5203		11.1352	11.1405	29.6252		41.7372	36.196	12.7633
15.4623	20.9624	12.7734		27.1917	27.2117	24.0108		20.7009	35.6782	13.3732
20.9624	22.0175	19.83		11.3843	11.3901	17.2625		53.8574	19.3677	20.1685
22.0175	19.7857	15.1385		15.6559	15.6654	27.0211		21.1367	39.6149	21.3513
11.7959	11.7959	20.311		24.3498	24.3672	34.7469		21.2818	20.0125	5.33454
18.5389	18.5389	11.6954		18.5647	17.6923	30.0842		14.0058	26.8816	20.3723
15.443	15.443	15.718		4.48659	18.5768	20.0677		31.0349	19.1328	21.8308
22.6474	22.6474	13.7007		42.8917	37.2403	13.8715		36.196	4.13534	26.375
16.2832	16.2832	15.6062		37.2107	18.3632	23.3921		35.6782	44.6174	24.6018
17.2616	17.2616	21.5231		18.3513	24.0108	16.1282		27.973	17.4629	14.3718
14.3976	13.941	10.4812		23.9937	27.0211	20.6164		19.3677	26.3973	41.4798
13.941	16.5203	16.3329		27.0013	19.7586	16.5503		39.6149	26.8388	17.7189
16.5203	19.83	13.2535		19.7454	22.3996	20.3255		20.0125	46.7116	14.9759
18.7649	15.1385	14.2088		13.8887	20.0677	16.4175		26.9693	19.4081	12.9109
19.83	20.311	17.4277		22.384	13.8715	14.3152		26.8816	31.5124	19.5991
15.1385	11.6954	15.207		20.0543	23.3921	21.2746		23.0465	17.5136	62.5417
20.311	15.718	18.4448		30.0141	16.1282	13.149		19.1328	42.8393	6.71926
11.6954	25.5847	13.6125		13.8636	14.6578	20.4055		4.13534	20.7385	13.8648
15.718	13.7007	12.3946		23.3755	20.6164	15.4745		23.8922	20.3302	15.3122
25.5847	15.6062	12.2665		20.6025	30.835	26.1817		17.4629	32.6919	24.6746
13.7007	21.5231	17.1909		30.8115	20.3255	16.9716		26.3973	24.1119	22.241
15.6062	17.3274	16.3194		15.0753	16.4175	15.7641		26.8388	32.3919	27.5011
28.7169	17.8735	19.6957		20.3119	14.3152	18.5235		46.7116	15.5291	16.9605
21.5231	10.4812	11.2102		16.4074	34.0676	18.7116		19.4081	26.87	9.48379
17.3274	16.3329	15.6806		14.307	22.8485	16.1415		31.5124	16.882	31.3167
17.8735	11.8293	13.2764		34.0411	20.4055	17.5771		17.5136	13.3732	31.1992
10.4812	20.9336	12.5014		22.8325	26.1817	21.9402		42.8393	35.5191	25.696
16.3329	13.2535	17.5476		20.3918	16.9716	22.194		20.7385	20.1685	15.7856
11.8293	14.2088	16.7767		16.9609	15.7641	11.9464		20.3302	21.3513	15.0358
20.9336	15.2685	13.0367		29.1334	29.1553	17.7599		32.6919	5.33454	21.3259
13.2535	17.4277	12.599		18.5115	18.5235	8.65268		24.1119	48.9545	32.6784
14.2088	15.207	13.2794		18.6994	18.7116	11.4783		32.3919	20.3723	34.5537
15.2685	18.4448	16.0589		16.1317	16.1415	15.7336		15.5291	21.8308	24.2307
17.4277	11.3008	15.1897		21.925	21.9402	17.5871		28.2097	26.375	23.1901
15.207	12.3946	15.2328		11.9402	22.194	24.5561		26.87	24.6018	19.633
18.4448	4.16741	16.096		17.7486	11.9464	17.5315		16.882	14.3718	27.3562
11.3008	12.2665	10.3353		8.64906	17.7599	14.4198		13.3732	23.1557	17.6018
15.1583	18.7942	16.1274		11.4724	8.65268	20.1324		35.5191	15.9511	14.7934
13.4126	16.3194	23.7788		15.724	11.4783	11.6487		20.1685	17.7189	35.6312
12.3946	16.3036	15.0981		17.576	15.7336	21.6461		21.3513	14.9759	12.8535
4.16741	19.6957	17.2792		21.1599	17.5871	20.3075		11.243	12.9109	17.7994
12.2665	14.493	15.5351		16.1841	24.5561	21.1743		5.33454	8.73364	49.9428
18.7942	11.2102	13.746		12.4789	21.1743	12.4856		20.3723	19.5991	22.8048
16.3194	18.5453	15.2062		11.3729	16.194	11.3787		21.8308	62.5417	15.8874
16.3036	13.2764	13.7933		15.6692	12.4856	15.6787		26.375	6.71926	18.2158
19.6957	22.0254	18.8056		11.101	11.3787	11.1065		24.6018	13.8648	18.9807
14.493	12.5014	16.867		15.3169	15.6787	15.326		14.3718	24.8227	27.9125
11.2102	17.7583	14.5636		23.8003	11.1065	20.0013		28.5862	15.3122	20.3443
18.5453	17.5476	18.939		17.0837	15.326	17.0945		23.1557	38.2495	18.1302
13.2764	12.3032	13.4615		16.4105	20.0013	16.4206		15.9511	24.6746	21.6653
22.0254	16.7767	11.2688		20.664	23.8172	20.678		17.7189	25.3368	19.9244
12.5014	13.0367	12.5704		11.6685	17.0945	11.6745		14.9759	22.241	12.5461
17.7583	12.599	19.1733		18.5688	16.4206	16.0764		12.9109	4.1545	13.3701
17.5476	13.2794	13.0264		25.9666	20.678	18.5809		16.0378	27.5011	16.3581
12.3032	16.0589	17.7539		16.349	16.3406	18.0004		8.73364	16.9605	24.4126
16.7767	15.1897	11.9435		17.6617	11.6745	25.9855		62.5417	9.48379	30.4624
13.0367	15.2328	10.8728		18.7981	24.3793	13.3098		6.71926	31.3167	27.1539
12.599	16.096	14.3132		23.009	18.5809	16.3591		13.8648	31.1992	18.7204
14.4225	16.1274	11.2798		16.3173	25.9855	17.6729		14.1664	25.696	47.2044
13.2794	23.7788	17.5137		21.9438	13.3098	26.1872		24.8227	20.3255	19.6028
16.0589	17.2792	15.9061		20.1322	16.3591	13.2513		15.3122	15.7856	41.8273
18.7805	12.2917	12.9343		28.7204	17.6729	16.3274		38.2495	21.3259	18.3719
15.1897	15.5351	13.1256		18.5722	26.1872	21.959		24.6746	32.6784	22.4733
15.2328	11.6925	9.24237		21.8628	23.0251	20.1457		21.7165	17.4951	56.3083
16.096	18.8056	13.1623		33.4619	16.3274	28.7419		25.3368	43.665	21.7738
15.4837	16.867	12.6529		13.6644	21.959	16.6896		26.9757	24.2307	14.899
16.1274	14.5636	17.4472		15.2453	20.1457	19.6261		22.241	23.1901	17.5214
19.9842	12.3427	12.7136		15.636	28.7419	8.16658		4.1545	20.8061	19.9868
23.7788	18.939	14.9711		15.9228	8.16658	15.6455		27.5011	19.633	24.3048
17.2792	11.2688	21.5395		23.8408	15.6455	15.9324		36.4929	17.6018	12.4821
12.2917	12.5704	14.5004		70.6373	15.9324	13.5167		16.9605	19.8532	23.9365
15.5351	19.1733	19.9744		18.8224	23.8577	70.6991		9.48379	14.7934	18.4136
11.6925	13.0264	16.698		18.3271	70.6991	19.7632		31.3167	18.2206	19.1464
18.8056	17.7539	12.0086		27.5429	18.8347	18.8347		31.1992	14.0833	15.0506
16.867	11.9435	15.0127		20.8411	18.3389	18.5811		25.696	12.8535	11.9896
14.5636	10.8728	29.0841		39.4001	20.8553	14.3494		20.3255	17.7994	20.1988
12.3427	14.3132	25.3731		14.406	14.4142	32.0492		15.7856	49.9428	17.9866
18.939	17.8691	19.9902		14.341	14.3494	10.4205		21.3259	31.5091	13.9931
5.00583	11.2798	15.1429		10.4155	10.4205	17.0017		32.6784	22.8048	28.3277
11.2688	17.5137	17.3318		19.4476	19.4605	19.4605		4.78858	15.8874	16.4325
12.5704	15.609	14.5123		18.1207	18.1324	18.722		17.4951	25.3317	20.6785
19.1733	15.9061	15.1782		18.7098	18.722	31.2153		25.1966	18.2158	10.2003
22.6079	12.9343	15.2718		31.1915	31.2153	22.3236		43.665	20.9823	43.768
13.0264	13.1256	14.3904		35.1932	22.3236	14.4414		42.8351	31.7011	19.2279
17.7539	9.24237	24.1149		15.5081	15.5174	20.3274		24.2307	18.9807	40.23
10.8728	12.7136	15.9607		14.433	14.4414	21.1039		38.024	27.9125	13.866
14.3132	14.9711	18.8079		20.3137	20.3274	25.3716		23.1901	15.8914	27.2778
17.8691	21.5395	4.95035		21.0895	21.1039	17.1569		20.8061	28.6489	11.7235
11.2798	14.5004	12.3104		12.1002	12.1065	18.4727		14.9967	18.1302	21.9326
17.5137	19.9744	13.1119		19.377	25.3716	21.208		19.633	21.6653	18.4967
15.609	16.698	18.7666		25.3532	17.1569	17.745		4.01898	14.8159	17.8712
15.9061	12.0086	10.121		17.1461	18.4727	12.3869		17.6018	19.9244	24.6948
12.9343	15.0127	13.3946		18.4607	15.5108	25.5125		19.8532	59.9153	14.3336
13.1256	29.0841	10.7476		15.5015	12.1679	17.495		28.1546	12.5461	14.027
9.24237	17.7759	14.2507		12.1616	21.208	17.4286		14.7934	13.3701	25.089
12.7136	25.3731	11.3754		21.1936	17.495	13.1173		18.2206	16.3581	29.4415
14.9711	19.9902	14.1952		13.9847	17.4286	23.5384		14.0833	44.832	25.0394
21.5395	15.1429	15.2885		17.4839	23.2548	17.5726		12.8535	24.4126	20.366
14.5004	17.3318	20.6744		17.4176	17.5726	20.2476		31.7258	60.5756	25.0898
19.9744	14.5123	11.4935		23.2384	20.2476	36.6246		17.7994	30.4624	26.8779
16.698	15.1782	17.4737		17.5614	36.6246	16.5356		16.9507	27.1539	9.18638
12.0086	15.2718	11.1824		20.234	18.0721	18.0721		49.9428	18.7204	11.4504
15.0127	14.3904	23.0716		36.5956	17.6532	17.6532		31.5091	47.2044	22.1629
29.0841	16.8472	10.0218		18.0605	14.4226	14.4226		22.8048	19.6028	21.3469
17.7759	31.8876	14.1795		17.642	15.7075	15.7075		15.8874	41.8273	13.0767
19.9902	15.9607	16.5481		14.4144	28.081	15.8978		25.3317	18.3719	19.4205
15.1429	18.8079	14.2435		15.698	15.8978	12.6869		18.2158	22.4733	16.7975
17.3318	4.95035	10.4765		28.0601	12.6869	12.2507		20.9823	23.4633	31.3634
13.9973	12.3104	12.387		15.8881	12.2507	21.2457		31.7011	56.3083	24.3575
14.5123	14.0946	20.5968		12.68	14.7843	22.0662		18.9807	18.8184	27.4661
12.6631	17.1833	13.408		12.2442	22.0662	27.7114		27.9125	21.7738	18.6605
15.2718	13.1119	21.0672		14.7759	52.8597	21.739		39.1511	14.899	10.8988
14.3904	18.7666	13.3723		22.051	15.4211	20.056		15.8914	17.5214	22.498
16.8472	10.121	16.2675		52.8152	27.7114	20.6297		28.6489	43.1802	11.4596
31.8876	14.5552	15.339		15.4119	21.739	20.8284		18.1302	19.9868	11.4006
15.9607	14.7186	14.6929		27.6908	20.056	20.1499		21.6653	24.3048	31.083
18.8079	17.0401	16.9937		21.7241	20.6297	17.8117		14.8159	69.1177	24.2828
4.95035	13.3946	11.17		20.0426	20.1499	19.6823		19.9244	12.4821	23.8716
12.3104	10.7476	9.98447		20.1363	17.8117	11.6454		59.9153	23.9365	23.3445
14.0946	14.2507	17.7353		17.8003	19.6823	14.419		12.5461	14.4448	23.3292
17.1833	11.3754	14.266		19.6692	11.6454	15.386		13.3701	18.4136	16.6859
12.5518	14.1952	17.0455		11.6394	14.419	9.66884		16.3581	19.1464	15.7766
13.1119	15.2885	15.0907		14.4107	15.386	16.499		44.832	19.9191	21.0403
18.7666	20.6744	14.0245		15.3768	9.66884	16.0162		24.4126	29.8601	32.8047
10.121	11.4935	13.3832		14.1887	16.499	13.8801		21.0777	15.0506	22.5201
5.83862	17.4737	17.5058		9.66444	13.8801	21.4269		60.5756	11.9896	16.0809
14.5552	11.1824	9.45003		16.4888	21.4269	53.2298		18.7204	20.1988	28.3428
14.7186	22.5926	12.3109		13.8722	16.3055	17.7717		47.2044	17.9866	32.0191
17.0401	23.0716	12.0247		21.4123	44.1616	19.8661		19.6028	13.9931	19.1119
13.3946	10.0218	20.0204		16.2955	53.2298	30.7887		41.8273	26.5234	16.1583
10.7476	14.1795	15.8996		44.1254	17.7717	16.3831		18.3719	28.3277	19.8143
14.2507	24.4676	16.8606		32.3137	15.7605	14.377		22.4733	27.8124	34.2234
11.3754	16.5481	16.3052		53.1849	30.7887	12.1356		23.4633	20.6785	39.5596
14.1952	25.932	14.9445		17.7604	16.3831	15.1787		56.3083	25.2541	26.0832
15.2885	14.2435	16.5467		15.751	14.377	23.3474		18.8184	19.2279	9.04183
20.6744	15.7784	17.9957		30.7652	12.1356	18.6386		21.7738	20.3365	15.8938
11.4935	11.3392	17.094		16.373	15.1787	12.8		14.899	13.7449	48.1183
17.4737	20.5968	12.8191		12.1294	23.3474	14.5637		17.5214	40.23	17.1036
11.1824	15.5815	14.5585		15.1696	12.8	19.7396		43.1802	13.866	40.952
22.5926	14.7773	16.5839		23.331	17.7517	16.405		19.9868	32.5025	36.3212
23.0716	13.408	11.1497		12.7931	14.5637	16.0682		24.3048	14.4198	21.9569
10.0218	21.0672	15.6752		28.0328	19.7396	16.0601		69.1177	24.8088	10.8551
14.1795	13.3723	16.5356		18.2824	17.8579	10.6392		12.4821	42.1617	11.0059
24.4676	20.9266	19.1109		17.7403	16.0682	14.8349		23.9365	27.2778	18.5132
5.89534	16.2675	12.4578		14.5552	23.1281	17.4685		14.4448	23.9915	17.4685
16.5481	15.339	12.6278		19.7264	10.6392	14.1327		18.4136	11.7235	19.7288
14.2435	14.6929	21.3162		17.8465	17.4685	14.0059		19.1464	13.5767	25.1332
15.7784	20.1043	13.8815		35.1126	16.8861	15.7095		19.9191	21.9326	28.7319
11.3392	16.9937	14.0708		16.0584	14.1327	17.4776		5.17375	18.4967	16.6017
20.5968	11.17	18.601		24.1991	14.0059	18.3919		4.07537	17.8712	39.2724
15.5815	9.98447	14.6273		23.9268	23.2865	20.5912		20.2073	24.6948	7.95662
14.7773	14.266	18.033		23.1118	9.36219	16.4718		29.8601	14.3336	37.9279
13.408	23.2076	14.6367		10.634	12.7489	16.708		15.0506	14.859	17.2149
21.0672	13.4648	26.537		17.4574	16.1885	28.1525		11.9896	20.2827	21.8163
13.3723	14.0245	9.8294		23.0952	26.6663	20.9334		20.1988	25.089	48.2561
20.9266	13.3832	14.4751		13.9979	15.7095	16.0514		17.9866	29.4415	20.2646
16.2675	18.7196	28.6388		23.2701	17.4776	16.7765		41.2652	22.2372	11.8744
15.339	15.0765	10.3323		9.35804	18.3919	16.3087		26.4927	25.0394	17.0245
20.1043	17.5058	15.1242		12.742	20.5912	34.915		13.9931	17.6665	26.0504
16.9937	9.45003	12.9159		16.1786	16.4718	24.4884		26.5234	20.366	16.2638
11.17	12.3109	15.4956		26.6467	20.5116	16.8412		28.3277	15.1324	25.9461
9.98447	12.0247	14.6544		15.7	16.708	30.263		27.8124	26.8779	17.7223
14.266	20.0204	27.1412		17.4665	28.1525	17.1524		20.6785	50.0615	23.3918
23.2076	15.8996	15.0837		18.3801	20.9334	21.2039		25.2541	9.18638	16.9421
13.4648	16.8606	18.5727		20.5773	27.9682	16.8488		26.1859	26.2517	19.2046
14.0245	16.3052	11.6403		16.4616	16.0514	15.9659		42.4628	11.4504	14.1439
13.3832	15.3701	10.7742		20.4978	16.7765	6.43555		19.2279	22.1629	11.4072
18.7196	16.6327	9.99482		16.6976	18.5528	25.3953		20.3365	21.3469	17.909
15.0765	16.5467	13.4831		28.1316	16.3087	13.1707		13.7449	55.9938	19.9181
17.5058	13.4116	15.6472		20.9192	12.6255	15.5134		40.23	13.0767	19.4951
9.45003	17.9957	13.2864		27.9474	16.8412	20.7109		13.866	30.4359	38.6003
18.7098	17.094	13.1273		18.5408	30.263	15.6576		32.5025	19.4205	22.0062
12.3109	12.8191	12.2362		16.2987	17.1524	18.0101		41.0848	21.2158	18.7084
12.0247	9.97567	28.288		12.6188	16.8488	28.3622		14.4198	16.7975	14.0749
20.0204	14.5585	29.429		14.6403	19.471	18.8074		24.8088	24.3575	21.4586
15.8996	16.5839	9.85088		17.1416	18.9656	16.8641		27.2778	27.4661	26.8785
16.8606	11.1497	12.9371		15.2945	15.9659	27.8971		25.27	18.6605	18.1092
16.3052	15.6752	15.6519		16.8383	15.787	13.7967		23.9915	10.8988	23.798
15.3701	16.5356	9.69538		19.4581	6.43555	16.9141		11.7235	22.498	13.6289
17.1509	19.1109	13.2987		18.9532	25.3953	16.7998		13.5767	31.1714	27.8935
16.6327	12.4578	16.3669		15.9562	41.1573	17.8264		21.9326	19.1841	14.8971
13.9757	12.6278	18.3668		13.0499	13.1707	23.7341		18.4967	11.4596	11.8859
16.5467	21.3162	21.675		15.7774	15.5134	15.5485		17.8712	14.782	17.8392
13.4116	13.8815	18.2094		25.3769	20.7109	12.6932		24.6948	31.083	16.0183
17.9957	14.0629	14.579		41.124	23.3123	23.6886		14.3336	22.1314	29.8679
17.094	17.9139	17.296		13.1635	15.6576	31.2663		20.2133	4.5115	15.8871
12.8191	18.601	14.8344		15.5041	28.3622	25.8994		40.6742	31.2546	19.4101
9.97567	14.6273	28.2577		20.6969	18.8074	21.0319		53.18	24.2828	16.9274
14.5585	11.4525	15.1771		23.2959	16.8641	16.5066		34.6773	23.8716	31.9522
11.1497	18.033	25.7316		15.6481	27.8971	14.4876		20.0446	57.9336	12.5748
15.6752	14.6367	13.673		26.4352	16.9141	17.101		20.2827	45.0088	37.4046
16.5356	14.4751	13.7951		28.341	25.0809	14.2654		25.089	35.5824	15.0024
19.1109	28.6388	13.7732		18.7951	17.8264	15.373		29.4415	23.3445	34.5489
12.4578	10.3323	14.2694		27.8764	22.5726	15.9828		22.2372	23.3292	10.656
12.6278	15.1242	14.992		16.9035	23.7341	24.2274		31.4563	16.6859	14.078
21.3162	12.9159	18.7725		25.0628	15.5485	14.7418		25.0394	15.7766	17.0011
13.8815	22.0721	16.713		17.8151	17.2405	21.0893		17.6665	21.0403	38.3365
15.4203	15.4956	14.5108		22.5569	23.6886	16.3996		20.366	23.6328	17.1045
14.0629	14.6544	21.1106		23.7173	18.6791	33.0497		15.1324	32.8047	32.8827
17.9139	27.1412	18.2239		15.5392	34.5267	33.7939		26.8779	33.4392	17.9482
18.601	15.0837	12.558		17.2296	31.2663	13.2004		50.0615	22.5201	10.3286
14.6273	18.5727	37.5692		23.6718	18.0636	24.8434		9.18638	20.2572	16.404
11.4525	18.8021	14.6352		18.6669	21.0319	16.9195		26.2517	16.0809	19.688
18.033	11.6403	13.6347		34.4997	16.5066	12.3961		4.12832	28.4965	20.1103
14.6367	12.7626	13.4106		31.2424	14.4876	14.659		11.4504	28.3428	20.6777
14.4751	19.1414	14.0058		18.052	17.101	15.7965		22.1629	32.0191	18.1772
28.6388	13.8417	18.9537		21.0176	14.2654	21.5439		21.3469	21.1634	25.5535
10.3323	10.7742	12.7475		16.4963	32.1103	12.9713		23.9993	26.7264	38.1383
15.1242	9.99482	18.3391		14.4792	15.9828	17.5707		32.3674	30.5479	35.7376
12.9159	13.4831	9.81945		17.0903	28.2706	19.5246		55.9938	19.1119	9.91586
22.0721	12.8312	15.4426		14.2572	13.1348	15.3275		13.0767	16.1583	18.7712
15.4956	15.6472	17.0269		32.0856	24.2274	24.9774		30.4359	12.2855	9.73209
14.6544	15.2922	17.9329		15.973	33.0497	17.2204		19.4205	19.8143	15.9976
27.1412	13.1273	13.1384		28.2495	13.2004	19.9564		21.2158	34.2234	21.163
15.0837	12.2362	12.6118		13.1275	21.8043	15.8938		20.5226	28.257	15.9792
18.5727	28.288	9.62509		24.2101	24.8434	14.6737		16.7975	25.2701	26.975
18.8021	29.429	16.7034		33.0241	16.9195	14.9338		24.3575	26.1168	14.9196
11.6403	9.85088	13.3128		13.1931	15.7965	26.6882		27.4661	18.5947	15.4054
12.7626	12.9371	15.0783		22.9216	21.5439	22.4602		18.6605	29.3682	27.0846
19.1414	9.69538	13.6251		21.7893	21.6192	18.7501		10.8988	17.2179	22.3309
13.8417	13.2987	7.08626		24.8255	12.9713	16.4906		22.498	24.4227	34.254
10.7742	16.3669	12.2514		15.3246	19.757	25.7021		31.1714	26.0832	18.0835
9.99482	13.3943	20.4069		16.9089	17.5707	20.6169		18.1118	25.0827	19.6786
13.4831	26.4252	17.0337		26.5064	19.5246	30.3732		11.4596	9.04183	19.9788
12.8312	18.3668	17.4153		15.787	20.2335	27.9834		49.9824	16.1091	16
15.6472	21.675	12.9646		17.3374	20.305	21.3725		14.782	19.486	4.40651
15.2922	18.2094	14.7132		18.3247	24.9774	23.7731		31.083	15.8938	14.0428
13.1273	11.7237	15.435		21.5291	17.2204	17.6346		22.1314	31.6096	29.5068
12.2362	14.579	17.1207		29.1232	19.9564	21.1058		31.2546	17.1036	8.98675
28.288	17.296	18.902		21.6043	22.4602	16.9188		17.4235	40.952	25.0256
29.429	15.6702	17.647		12.9642	18.0748	15.0304		22.0104	36.3212	18.1098
9.85088	14.8344	18.1478		19.7439	16.4906	15.2153		23.8716	21.9569	22.6411
12.9371	28.2577	21.1983		17.5596	25.7021	15.2213		57.9336	10.8551	17.001
9.69538	15.1771	13.6496		19.5117	11.661	17.5903		45.0088	11.0059	24.7895
13.2987	25.7316	18.096		20.2199	30.3732	19.2818		35.5824	18.5132	17.5729
16.3669	13.673	10.0557		23.2691	27.9834	22.9475		23.3445	17.4685	15.6275
13.3943	13.7951	15.8973		20.2914	21.3725	18.9593		23.3292	29.4037	18.9939
26.4252	13.7732	10.2675		24.9594	23.7731	13.4019		16.6859	43.9812	16.0899
18.3668	14.2694	12.6372		19.9431	17.9828	15.0033		15.7766	70.2554	13.8705
21.675	14.992	10.3997		22.4445	16.7277	12.9429		21.0403	25.1332	16.0056
18.2094	18.7725	16.0443		18.0631	22.9643	26.6813		23.6328	28.7319	10.7792
11.7237	16.713	16.746		16.4804	18.4022	15.735		32.8047	16.6017	24.7823
14.579	14.5108	15.8791		25.6835	17.6346	35.1583		33.4392	39.2724	17.3509
17.296	21.1106	20.0887		11.655	21.1058	17.9919		22.5201	21.0059	18.1675
15.6702	18.2239	15.2923		10.6738	16.9188	18.7023		42.3	7.95662	33.1141
14.8344	12.558	13.5966		17.1367	30.4368	17.0098		16.0809	37.9279	22.8382
28.2577	37.5692	15.2267		30.3502	15.2153	26.2301		28.4965	17.2149	10.6055
15.1771	14.6352	14.6723		27.9626	15.2213	19.198		28.3428	21.8163	23.4076
25.7316	13.6347	11.8151		21.3579	17.5903	25.6946		21.1634	48.2561	13.5354
13.673	13.4106	13.2309		15.2495	14.0045	25.8899		26.7264	11.8744	18.7376
13.7951	18.9221	13.5381		23.7562	18.581	20.1881		30.5479	17.0245	18.2941
17.6098	12.7475	15.4288		17.9712	28.4592	25.519		39.5072	26.0504	30.8332
13.7732	9.81945	17.6459		16.7174	34.5948	13.8579		16.1583	16.2638	34.7174
14.2694	17.4891	12.4791		22.9482	19.2818	17.7941		12.2855	25.9461	34.2278
14.992	15.4426	16.251		18.3903	22.9475	10.3922		19.8143	17.7223	21.1257
13.2973	17.0269	21.9158		17.6234	13.4019	22.6445		28.257	23.3918	31.2723
27.2352	13.1384	12.0335		21.0914	15.0033	15.44		25.2701	38.9827	18.3299
18.7725	12.6118	17.4029		16.9082	12.9429	15.6298		26.1168	12.0033	32.0578
16.713	9.62509	26.1491		30.4137	17.6636	18.2875		18.5947	16.9421	21.0737
14.5108	16.7034	14.8068		15.2062	31.2939	16.6535		29.3682	16.1239	26.4828
21.1106	13.3128	20.0989		15.2122	26.6813	22.4157		17.2179	33.7952	43.4313
18.2239	15.0783	12.4551		17.5791	18.3024	21.5375		24.4227	19.2046	15.3201
12.558	15.2217	14.748		25.8382	19.5905	14.8932		26.0832	31.3716	22.2325
37.5692	13.6251	13.0815		13.9966	17.9919	18.1628		25.0827	41.4612	15.497
14.6352	7.08626	14.0134		18.5689	18.7023	19.3215		9.04183	21.904	15.3787
13.6347	12.2514	10.1711		28.438	17.0098	40.6083		16.1091	37.0821	18.3692
13.4106	20.4069	13.021		19.2691	19.198	21.1846		19.486	14.1439	12.9068
18.9221	17.0337	12.5525		22.9314	25.6946	17.1792		15.8938	11.4072	5.45552
24.525	17.4153	12.6008		18.4247	23.9339	16.4363		31.6096	17.909	16.9914
12.7475	14.3058	14.5233		13.3948	25.8899	24.7187		38.4631	19.4951	14.74
9.81945	14.7132	17.1378		14.9944	20.1881	19.8243		17.1036	38.6003	41.8037
17.4891	18.4526	15.0363		12.9358	21.8461	19.1978		40.952	16.656	25.7182
15.4426	14.6228	15.2166		17.6524	13.8579	17.798		36.3212	21.6342	17.7425
17.0269	15.435	9.20034		21.6049	15.44	16.0314		21.9569	3.73119	17.1538
13.1384	17.3318	22.1525		31.27	15.6298	12.2593		36.122	22.0062	32.6846
12.6118	16.5753	24.1273		26.6617	16.8193	16.728		18.5112	22.2501	11.6694
9.62509	17.1207	15.0838		18.2906	18.2875	13.0967		10.8551	14.2764	31.4346
16.7034	10.9827	23.4781		18.8032	16.6535	13.7403		11.0059	18.7084	23.5518
13.3128	24.2064	12.1026		19.5775	22.4157	29.3415		18.5132	27.9352	18.4086
15.0783	17.647	12.2697		17.9803	21.5375	13.9602		17.4685	14.0749	17.563
15.2217	18.2983	13.7091		18.6901	14.8932	10.5235		29.4037	20.9036	18.2015
13.6251	18.1478	15.5516		16.9992	18.1628	18.2861		43.9812	12.986	10.9337
7.08626	17.3664	13.8996		19.1854	19.3215	14.4883		29.9942	30.0938	41.399
12.2514	14.4636	16.5876		25.6759	40.6083	19.9228		70.2554	21.4586	25.3868
20.4069	21.1983	13.5823		20.1746	21.1846	23.1277		25.1332	26.8785	26.6826
17.0337	13.6496	13.3347		21.831	16.4363	22.8791		28.7319	55.9681	20.9319
17.4153	18.096	16.008		13.85	48.7371	25.2715		22.4622	35.4001	13.2893
14.3058	10.0557	14.9656		20.0149	24.7187	21.6382		16.6017	18.1092	26.2443
14.7132	10.2675	9.74803		15.4307	19.8243	19.102		39.2724	23.798	23.0522
18.4526	12.6937	12.0992		15.6204	19.1978	21.9261		21.0059	27.4949	25.63
14.6228	12.6372	17.9617		18.2757	17.798	13.618		7.95662	13.6289	13.1873
15.435	10.3997	13.78		16.6431	12.2593	17.5427		37.9279	27.8935	18.7355
17.3318	18.9228	10.617		22.4002	16.728	23.7144		17.2149	14.8971	26.8632
16.5753	19.501	17.5022		21.5227	16.8749	19.9993		11.4889	11.8859	13.5887
17.1207	16.0443	19.0127		14.8844	26.6209	18.3374		25.325	19.4521	12.6717
10.9827	14.2447	13.1231		18.1511	18.7313	16.8261		21.8163	17.8392	26.4993
24.2064	16.746	16.753		19.3087	17.6689	33.7614		22.7779	14.5239	17.2247
17.647	15.8791	14.5443		40.5755	13.0967	12.6465		48.2561	16.0183	41.5535
18.2983	20.0887	10.9949		21.1701	16.2176	20.2521		11.8744	26.0536	27.3334
18.1478	15.2923	14.1313		36.0191	27.2582	19.88		17.0245	29.8679	17.348
21.1983	13.5966	15.4346		16.4262	12.7044	22.0551		26.0504	15.8871	27.6466
13.6496	15.2267	14.1132		31.9892	13.7403	15.8346		16.2638	19.4101	22.5062
18.096	19.4465	12.628		48.6966	29.3415	18.9357		25.9461	20.9111	12.9426
24.3001	14.6723	10.3737		21.1075	13.9602	32.2848		17.7223	16.9274	22.1064
10.0557	11.8151	17.1524		24.701	10.5235	22.8662		23.3918	31.9522	7.77472
10.2675	16.5111	12.4853		19.8111	18.2861	15.3571		38.9827	12.5748	25.1813
12.6937	13.2309	12.4471		19.1852	14.4883	16.5736		12.0033	37.4046	15.1142
10.3997	15.4288	18.2953		17.7866	16.0658	17.7789		34.4767	15.0024	34.624
18.9228	15.5242	10.9726		20.8076	16.1741	22.0286		16.1239	34.5489	12.5679
19.501	21.9158	13.5888		12.2528	19.9228	27.585		33.7952	25.0578	19.2374
16.0443	13.9698	14.7984		16.7176	23.1277	16.3898		16.8249	10.656	14.4226
14.2447	12.0335	18.4095		16.2525	22.8791	12.721		45.383	22.8669	19.6923
16.746	17.4029	16.4789		16.8644	25.2715	17.6985		19.2046	14.078	11.4589
10.9739	26.1491	15.1303		18.7191	21.6382	24.1232		41.4612	25.4752	32.1689
21.3396	14.8068	9.52318		17.6577	13.618	14.9362		21.904	17.0011	19.1935
20.0887	20.0989	9.46384		13.0895	17.5427	20.0726		37.0821	35.0965	13.0922
15.2923	12.4551	13.4633		16.2076	23.7144	17.9923		14.1439	17.1045	11.1942
13.3935	20.196	11.7732		27.2381	19.9993	16.6626		11.4072	32.8827	18.9757
13.5966	28.0999	16.1379		12.6977	18.3374	16.0871		17.909	16.2709	15.0003
15.2267	13.0815	16.8163		13.7325	22.9186	20.998		19.4951	45.6478	22.7424
19.4465	14.0134	14.6256		29.3195	16.8261	33.206		38.6003	17.9482	13.5998
14.6723	30.3848	14.2702		13.9522	33.7614	16.0929		16.656	10.3286	21.297
11.8151	17.6058	12.5386		25.53	26.6821	20.6927		21.6342	16.404	18.3615
16.5111	10.1711	12.753		10.5184	12.6465	13.1199		3.73119	28.2818	46.575
13.2309	13.021	15.0539		18.2743	19.313	17.4311		22.0062	19.688	27.0975
15.4288	12.6008	16.5063		14.4799	22.0551	28.4183		22.2501	20.1103	9.50359
15.5242	17.1378	12.9661		16.056	15.8346	15.6639		14.2764	20.6777	17.7077
21.9158	15.0363	23.2004		16.1642	18.9357	28.6327		24.6102	18.1772	21.5273
13.9698	18.8514	12.8449		19.9095	14.9203	14.3525		18.7084	26.657	21.1679
12.0335	9.20034	14.5049		23.1115	15.3571	10.6992		27.9352	25.5535	17.4609
17.4029	22.1525	15.2721		22.863	17.1115	15.3239		14.0749	38.1383	15.6332
26.1491	17.0723	13.0087		25.2533	16.5457	16.2912		12.986	24.1961	21.5076
20.0989	17.9898	11.9044		21.6233	16.5736	17.9745		30.0938	35.7376	21.4347
12.4551	15.0838	13.9683		13.6104	45.859	15.5039		23.0782	9.91586	12.049
20.196	23.4781	12.0461		17.5315	4.98623	17.4328		21.4586	18.7712	19.1741
28.0999	16.7158	23.0237		28.9379	17.7789	16.8422		18.0125	17.4724	18.8897
13.0815	15.5898	16.8313		23.6975	22.0286	20.6815		26.8785	19.1676	18.7488
14.0134	18.356	11.9161		19.986	16.3525	14.7988		38.7551	21.9443	15.1871
30.3848	16.9066	14.7841		18.3256	17.6985	19.4053		55.9681	9.73209	21.1839
17.6058	12.1026	15.3246		18.3721	24.1232	16.7712		35.4001	15.9976	23.1669
10.1711	13.7091	20.8322		22.9026	14.9362	29.7385		18.1092	32.8096	24.3592
13.021	15.5516	13.7644		30.7008	20.0726	21.1276		23.798	21.163	13.6344
12.6008	13.8996	14.8077		16.8156	13.2282	18.6173		27.4949	26.975	18.8189
15.0363	16.5876	17.1428		26.6625	17.9923	18.2694		13.6289	14.9196	33.9149
18.8514	13.5823	18.4069		17.4548	20.0762	21.9719		29.1721	15.1998	20.226
9.20034	13.3347	23.7806		12.6397	16.6626	26.8974		27.8935	15.4054	22.5227
22.1525	16.008	14.8234		19.3002	16.0871	7.1179		14.8971	27.0846	24.2793
15.0838	14.9656	27.5017		22.0398	18.7482	13.6582		11.8859	30.7168	16.6489
16.7158	9.74803	14.7982		15.825	20.998	15.0762		19.4521	22.3309	4.25215
11.9812	12.0992	17.0992		18.9233	33.206	23.9579		17.8392	26.0855	12.2409
15.5898	15.8159	20.2058		14.9115	16.0929	27.5736		14.5239	17.5648	16.4197
18.356	12.928	17.0808		15.3479	20.6927	15.5776		15.4368	19.6786	20.9315
16.9066	17.9617	15.3556		12.1572	17.4311	20.5427		16.0183	19.9788	39.762
12.1026	22.9456	13.432		22.2757	15.6639	21.3757		26.0536	21.3313	14.5716
11.7796	13.78	17.1699		16.5354	14.3525	17.7293		15.8871	33.6321	24.4912
13.7091	10.617	15.5574		16.6195	10.6992	28.6727		19.4101	15.7646	18.5445
19.1689	12.6381	13.1286		16.5633	15.3239	18.8874		20.9111	16	14.0865
15.5516	17.5022	11.575		23.8646	16.2912	14.6677		16.9274	4.40651	9.3958
13.8996	22.225	15.7423		45.8212	17.7961	21.4968		31.9522	29.5831	24.8788
16.5876	15.5114	14.1478		4.98532	17.9745	28.9114		12.5748	14.0428	33.7632
13.5823	14.5443	18.3431		19.0707	15.5039	20.24		37.4046	29.5068	10.6121
13.3347	14.1313	10.3543		17.7676	17.4328	15.1791		15.0024	8.98675	16.3483
16.008	15.4346	13.5641		22.0133	16.8422	16.0945		34.5489	25.0256	22.1139
14.9656	12.4853	18.8428		16.3424	20.6815	18.9209		25.0578	38.583	49.6072
9.74803	12.4471	10.8434		17.6872	17.1051	14.5255		33.6015	20.8981	24.6511
12.0992	18.2953	13.3397		24.1061	14.7988	10.9941		10.656	18.1098	21.2808
15.8159	13.5888	18.1551		16.7492	19.4053	9.8794		22.8669	22.6411	23.9363
12.928	26.3756	31.3912		14.9274	16.7712	17.7578		14.078	25.7391	26.5472
17.9617	17.6417	18.0948		20.0592	15.4039	17.2585		25.4752	24.7895	15.7993
22.9456	14.7984	24.6617		13.2209	29.7385	16.676		17.0011	28.3653	10.5075
13.78	18.4095	14.3438		17.9808	18.2694	17.9561		35.0965	18.9939	46.4864
10.617	15.1303	35.7302		20.0627	21.9719	29.2452		17.1045	16.0899	11.136
12.6381	9.52318	20.5192		16.6522	30.858	12.8947		32.8827	22.3063	14.317
43.0952	9.46384	18.4381		16.0772	26.8974	16.3379		34.4823	13.8705	21.8743
15.5114	13.4633	27.1885		18.7359	23.3451	15.4068		19.3874	16.0056	14.9844
14.1313	11.7732	12.7657		33.1802	7.1179	23.8323		16.2709	26.1601	4.54975
15.4346	16.1379	14.3274		16.0831	13.6582	19.357		45.6478	13.7034	19.4226
12.4853	16.8163	15.1998		20.6787	15.0762	14.7828		41.6233	38.1946	40.4356
12.4471	14.6256	16.1247		17.42	16.2377	17.9472		26.6673	10.7792	19.1194
18.2953	14.2702	34.6289		15.6544	23.9579	16.5417		17.9482	24.7823	23.6692
13.5888	14.6542	11.6173		10.694	27.5736	11.8951		10.3286	22.0829	14.2789
26.3756	16.5162	17.4561		15.3148	15.5776	24.7877		19.8123	42.44	19.0722
17.6417	12.5386	11.7623		16.2812	20.5427	19.5656		16.404	17.3509	30.9718
14.7984	12.753	12.0828		17.7847	21.3757	14.4018		13.4677	18.1675	16.2463
18.4095	15.0539	12.8424		17.963	17.7293	15.5981		26.492	38.6722	17.8582
15.1303	16.5063	11.1116		24.9733	28.6727	13.4298		28.2818	33.1141	11.7365
9.52318	12.9661	14.1204		15.4946	20.8754	16.5242		19.688	22.8382	16.482
19.0017	23.2004	12.1835		17.4217	18.8874	18.6204		20.1103	34.5433	46.4293
9.46384	12.8449	16.3429		16.8317	26.4148	18.5934		20.6777	10.6055	9.56877
13.4633	14.5049	14.6456		20.6675	14.6677	20.497		18.1772	23.4076	12.1094
11.7732	16.4848	13.5266		17.0944	21.4968	22.8881		26.657	18.7376	16.4818
16.1379	13.0087	12.5267		18.3441	14.7013	13.3684		25.5535	18.2941	13.5398
16.8163	11.9044	9.0028		14.7901	14.6266	25.2427		38.1383	30.8332	13.0446
14.6256	19.321	12.1618		19.3924	11.8982	46.1055		24.1961	34.7174	49.2828
14.2702	13.9683	26.2289		16.7608	28.9114	13.7793		35.7376	34.2278	16.2466
14.6542	12.0461	20.4072		15.3946	20.24	15.6749		9.91586	21.1257	20.2197
17.1431	23.0237	20.2321		29.716	15.1791	21.4752		18.7712	32.6944	16.8592
16.5162	16.8313	11.585		18.2576	23.3475	15.3475		21.9443	31.2723	19.1593
12.5386	11.9161	21.9977		21.9567	16.0945	17.8958		9.73209	18.3299	28.4674
12.753	14.7841	13.0193		30.8345	14.1385	7.18824		15.9976	32.0578	24.8815
15.0539	15.351	19.5353		26.8776	18.9209	36.8553		32.8096	24.4063	25.2715
16.5063	15.3246	17.6934		13.6505	14.5255	15.3291		31.8148	44.2494	27.6959
12.9661	20.8322	15.7024		15.0673	10.9941	16.0086		21.163	21.0737	17.2778
23.2004	13.7644	15.8697		16.2278	9.8794	13.4033		38.0756	26.4828	33.7201
14.8398	14.8077	9.40213		23.9408	16.676	16.386		26.975	43.4313	16.514
12.8449	19.974	21.4645		27.5532	14.605	35.6911		21.9672	15.3201	12.8912
14.5049	18.4069	11.2465		15.5682	17.9561	23.831		14.9196	22.2325	45.3866
16.4848	23.7806	13.4552		20.5288	17.9647	18.8551		15.1998	24.6365	20.911
13.0087	14.8234	17.0921		28.6506	29.2452	15.5325		15.4054	25.5383	32.6509
11.9044	27.5017	14.7241		21.3611	16.3379	16.2133		27.0846	31.1419	18.833
19.321	14.7982	11.9021		17.718	23.8323	15.349		30.7168	15.497	21.9712
13.9683	17.0992	14.9438		28.6512	25.2348	15.8826		22.3309	15.3787	22.3238
15.5965	20.2058	10.2104		20.8612	19.357	13.6347		26.0855	28.4793	8.42934
12.0461	17.0808	21.902		18.875	14.7828	15.0154		17.5648	19.6848	45.108
23.0237	20.8049	12.7762		26.3955	17.9472	19.8962		19.6786	33.8474	16.0303
13.4942	15.3556	18.9814		14.6591	19.4638	34.798		15.4451	18.3692	16.7086
16.8313	17.7199	16.07		21.482	16.5417	29.7349		19.9788	16.4051	21.6754
11.9161	13.432	22.4024		14.6927	11.8951	13.8474		21.3313	12.9068	13.6697
14.7841	16.6325	9.23609		14.618	24.7877	26.5202		22.6526	24.6872	20.7325
20.2607	10.6717	20.2033		11.892	17.0586	12.8947		33.6321	5.45552	21.725
15.351	11.575	13.4241		19.4266	14.4018	14.0502		15.7646	16.9914	14.4357
15.3246	15.7423	19.5751		60.1938	15.5981	10.2911		4.40651	15.6506	19.7742
20.8322	18.3431	17.2465		15.1701	21.333	19.6712		29.5831	14.74	17.477
13.7644	16.6298	17.5526		23.331	13.4298	19.5554		14.0428	41.8037	24.3471
14.8077	10.3543	18.9188		16.0846	15.7584	18.0896		29.5068	23.1037	15.8597
19.974	13.5641	5.81439		14.1303	16.5242	21.3928		8.98675	17.7425	15.0923
17.4216	18.8428	14.4818		18.9086	18.6204	18.4821		25.0256	20.4982	17.7702
18.4069	10.8434	14.7232		14.5171	21.5152	20.2804		22.2842	26.2311	16.9394
23.7806	19.2115	14.8766		10.9886	16.3959	18.9781		38.583	24.9913	23.258
14.8234	19.9098	14.1311		9.87483	24.5711	7.44199		20.8981	15.8734	13.7058
27.5017	13.3397	14.9461		16.6656	22.8881	25.7423		18.1098	17.1538	20.0396
14.7982	17.7523	14.7331		14.5966	13.3684	15.9519		22.7292	32.6846	52.1647
17.0992	31.3912	9.8352		17.9446	25.2427	14.3979		22.6411	11.6694	9.37221
20.2058	14.4767	16.3998		17.9532	13.471	19.892		24.7895	40.1839	13.2129
17.0808	18.0948	11.8668		29.2232	46.1055	32.8948		28.3653	31.4346	20.7216
20.8049	24.6617	19.2053		16.3278	13.7793	15.9604		18.9939	23.5518	18.9666
15.3556	14.3438	14.1592		23.8154	15.6749	10.6368		13.8216	18.4086	25.7877
17.7199	10.6657	13.5825		25.2166	22.6445	19.3639		16.0899	18.2015	21.6065
13.432	15.5594	8.38866		19.3442	7.18824	42.4209		22.3063	10.9337	23.7538
28.6042	35.7302	9.49098		14.7741	20.4111	29.1593		13.8705	26.2703	12.5049
16.6325	20.5192	17.3365		17.9357	36.8553	29.161		16.0056	41.399	34.7333
10.6717	18.4381	15.8914		19.451	15.3291	15.8153		26.1601	31.6651	19.7658
11.575	17.8465	14.8605		16.5314	20.6734	11.0447		13.7034	25.3868	11.9583
15.7423	15.0919	14.2778		11.8889	16.0086	18.0832		38.1946	3.98953	17.7235
18.3431	27.1885	18.9858		24.7699	13.4033	16.7013		24.8614	31.3322	24.4387
16.6298	12.7657	11.8918		17.048	16.386	20.5684		10.7792	26.6826	17.547
10.3543	15.1998	16.4168		14.5326	35.6911	23.2077		24.7823	27.2028	19.5396
13.5641	16.1247	14.9845		14.3934	29.0635	12.2347		22.0829	32.1833	10.1566
18.8428	34.6289	11.33		15.5887	23.831	19.3674		42.44	17.6911	13.729
10.8434	11.6173	14.8504		21.3185	19.9122	13.6542		17.3509	20.9319	28.2483
19.2115	17.4561	16.1267		13.4223	20.8375	13.4216		18.1675	13.2893	19.5012
13.2948	15.1939	10.386		15.7489	15.5325	13.8949		38.6722	28.0082	13.9524
16.9244	11.7623	10.7553		16.514	15.349	16.5304		60.5214	26.2443	40.6156
13.3397	12.8424	18.5057		18.6083	13.6347	15.4066		33.1121	23.0522	34.4356
17.7523	11.1116	14.0186		21.5004	19.8962	20.5312		15.639	25.7476	23.7255
31.3912	12.498	18.7606		16.3858	34.798	11.7024		33.1141	13.1873	10.99
14.4767	14.1204	20.6992		24.5535	16.3103	14.8478		22.8382	18.7355	13.1166
18.0948	12.1835	12.6034		22.872	29.7349	20.5666		34.5433	26.8632	26.732
24.6617	16.3429	14.2795		23.2526	13.8474	15.7138		10.6055	25.839	12.6603
14.3438	14.6456	16.5853		13.3609	15.9663	17.5549		23.4076	17.061	25.7273
10.6657	13.5266	18.0947		25.2245	26.5202	38.1522		18.7376	19.5207	16.9499
15.5594	28.8428	22.0311		13.4638	19.5309	14.7219		18.2941	13.5887	7.99762
35.7302	9.0028	14.8461		46.0674	10.2911	13.2744		30.8332	23.6	36.1134
20.5192	12.1618	16.0293		13.7715	19.5554	11.9971		34.7174	12.6717	22.9248
18.4381	14.4484	10.3367		15.6654	16.7527	12.309		34.2278	26.4993	34.9379
17.8465	12.9264	12.7012		22.6287	21.3928	16.2589		21.1257	5.53693	7.38131
15.0919	15.7309	33.6192		7.18567	18.4821	13.0402		32.6944	17.2247	23.2468
27.1885	26.2289	12.7422		20.3974	21.3569	20.2886		31.2723	41.5535	22.6311
20.8222	20.4072	14.7443		36.826	20.2804	12.3308		23.4408	27.3334	16.2768
14.6711	20.2321	14.431		15.3199	24.1451	29.1724		18.3299	17.348	19.4997
11.5429	11.585	15.9599		20.6595	22.3409	18.9964		3.83794	27.6466	19.1776
12.7657	4.95494	14.1136		15.9989	24.505	20.3475		32.0578	22.5062	14.0789
15.1998	21.9977	21.5593		13.3958	18.9781	13.1751		27.6518	22.1064	19.5846
16.1247	19.5353	12.5921		16.3759	25.7423	18.4998		24.4063	26.9016	23.7382
34.6289	17.6934	13.6466		35.663	14.3979	17.9711		47.5327	25.1813	27.2235
11.6173	15.7024	13.7733		29.0417	19.892	14.0314		44.2494	31.295	18.1946
17.4561	15.8697	18.2878		15.0125	32.8948	20.2499		21.0737	15.1142	21.7812
15.1939	9.40213	15.2631		23.8141	21.4992	21.4996		26.4828	26.3564	25.6639
11.7623	12.0387	20.7493		19.8989	10.6368	17.7674		11.6715	24.558	12.8773
12.8424	21.4645	15.0475		18.9251	19.3639	17.4412		43.4313	34.624	18.6727
11.1116	10.7838	12.5138		20.8234	42.4209	18.27		15.3201	12.5679	18.0606
12.498	11.2465	22.3613		15.5231	29.1593	27.4601		24.6365	19.2374	20.1308
14.1204	13.4552	14.9891		15.3398	29.161	23.5693		25.5383	11.4589	21.8928
18.9619	17.0921	13.0633		13.627	31.1538	17.7649		31.1419	32.1689	12.5329
18.3944	14.7241	18.0319		19.883	11.0447	14.3648		15.497	13.0922	21.2916
12.1835	11.9021	18.8914		34.2581	18.0832	23.9172		15.3787	11.1942	15.2168
16.3429	14.9438	11.5363		34.7708	19.8214	44.1927		28.4793	22.8458	13.1738
14.6456	18.5376	15.0955		16.3003	16.7013	20.0507		19.6848	18.9757	13.2934
13.5266	14.0033	15.6727		29.7124	20.5684	8.91152		33.8474	15.0003	17.6469
28.8428	10.2104	13.1693		13.8395	23.2077	17.6593		18.3692	22.7424	33.3129
12.1618	21.902	12.072		15.9566	34.2486	14.297		16.4051	13.5998	24.3355
14.4484	16.7962	16.6447		26.5008	19.3674	17.9118		12.9068	21.297	15.9462
12.9264	12.7762	17.0158		19.518	13.6542	11.5352		24.6872	18.3615	33.7484
25.0092	18.9814	17.6771		10.2862	13.4216	13.5838		5.45552	46.575	14.0453
15.7309	16.07	15.7188		15.2097	26.0516	14.7741		16.9914	27.0975	26.5007
26.2289	11.0136	17.4773		19.5425	17.1616	18.8091		15.6506	9.50359	7.50564
20.4072	22.4024	17.6592		40.5773	29.9207	21.6242		14.74	17.7077	36.7502
20.2321	9.23609	15.3415		16.7423	24.7212	20.0349		41.8037	21.1679	9.67128
11.585	20.2033	10.1306		21.3782	20.7942	19.2463		23.1037	17.4609	15.8514
4.95494	13.4241	15.5212		18.4701	13.8949	18.0804		20.4982	15.6332	21.7597
21.9977	19.5751	20.6525		21.3423	16.5304	16.6938		26.2311	21.5076	23.7239
19.5353	17.2465	17.0356		20.2668	15.4066	12.641		24.9913	21.4347	14.0722
17.6934	17.5526	13.5563		24.1279	20.5312	16.1614		15.8734	12.049	35.6869
15.7024	18.9188	14.2332		22.3253	11.7024	24.0853		17.1538	19.1741	5.19552
15.8697	23.5155	14.0474		24.4875	14.8478	24.2534		32.6846	18.8897	13.7929
9.40213	5.81439	19.4988		18.9657	20.5666	19.6583		11.6694	18.7488	21.5777
12.0387	14.4818	13.9015		25.7236	17.5549	20.7618		35.332	15.1871	28.3067
21.4645	20.0898	17.0974		22.6869	38.1522	23.6034		14.8472	21.1839	29.0026
10.7838	14.7232	13.0042		14.3895	14.7219	21.9282		18.0815	23.1669	18.0622
11.2465	14.8766	18.9277		19.8787	13.2744	19.384		31.4346	24.3592	18.9425
13.3145	14.1311	15.7942		32.8694	13.9658	18.5918		23.5518	13.6344	20.5636
13.4552	14.9461	12.2629		21.4845	11.4888	21.5746		18.4086	40.9055	14.3567
17.0921	14.7331	14.3715		10.6316	11.9971	18		18.2015	21.4148	22.3502
14.7241	13.7353	14.0133		19.3511	16.2589	16.4088		10.9337	17.4936	33.6185
11.9021	9.8352	16.3096		42.3864	13.0402	23.7822		26.2703	33.9149	28.8001
14.9438	16.3998	24.0781		14.1796	20.2886	30.7897		41.399	20.226	24.3145
18.5376	11.8668	12.1885		29.1374	12.3308	15.6232		31.6651	22.5227	12.956
14.0033	19.2053	13.1214		29.139	29.1724	18.9501		25.3868	27.6852	25.3559
10.2104	16.8161	11.5692		31.13	18.9964	20.387		40.8252	15.4421	16.8436
21.902	14.1592	15.1246		11.0392	20.3475	12.5608		36.6608	16.6489	20.492
16.7962	13.5825	12.5183		18.0716	13.1751	19.8704		25.1717	16.9334	16.9466
12.7762	12.4516	13.6438		19.8082	18.4998	14.444		3.98953	25.4301	20.2172
16.07	8.38866	11.959		16.6909	17.9711	16.7165		26.6826	55.7124	13.6743
11.0136	15.7572	13.8345		20.5545	20.2499	17.2252		27.2028	20.9315	25.9254
22.4024	9.49098	4.71886		23.1914	21.4996	18.0988		38.0382	14.5716	16.627
13.0725	17.3365	12.3055		34.2219	17.4412	21.6847		32.1833	24.4912	20.8343
9.23609	15.8914	13.3313		22.5743	18.27	19.9435		17.6911	18.5445	25.7811
9.87746	14.8605	16.8852		19.3546	23.5693	12.6625		20.9319	51.9446	55.5052
20.2033	18.5886	13.8061		13.6465	14.3648	20.2883		13.2893	14.0865	19.0292
13.4241	18.0668	13.7341		16.4278	23.9172	17.0621		28.0082	17.3416	18.6385
17.2465	14.2778	16.0214		13.4141	20.0507	24.645		26.2443	13.4675	15.1535
17.5526	18.9858	10.1317		26.0326	24.2588	23.6748		23.0522	24.8788	19.2975
18.9188	11.8918	13.5596		17.1508	8.91152	19.1157		25.7476	24.1882	17.3802
23.5155	16.4168	14.728		29.8981	21.8946	17.9667		13.1873	33.7632	24.0938
5.81439	14.8078	12.722		24.7034	17.6593	14.804		18.7355	10.6121	16.0215
14.4818	14.9845	20.7323		20.7801	14.297	19.3541		49.1959	16.3483	21.1877
20.0898	11.33	12.4392		16.5202	17.9118	28.1858		26.8632	22.1139	27.4733
14.7232	14.8504	11.2124		15.3975	11.5352	24.1881		25.839	16.638	21.2937
14.8766	10.7553	12.8		27.5491	13.5838	33.5512		59.2723	49.6072	27.8077
14.1311	17.2387	19.6561		20.5173	18.8091	19.412		17.061	24.6511	15.4858
14.9461	18.1431	16.1755		11.6963	21.6242	14.1388		19.5207	21.2808	12.5378
14.7331	15.3871	15.6098		14.8391	17.0305	15.392		25.9507	27.3342	15.6925
13.7353	27.3025	16.4664		20.5527	20.0349	11.9262		13.5887	23.9363	14.7367
9.8352	14.0186	15.103		9.71502	18.0804	15.4188		29.8255	26.5472	7.61997
16.3998	18.7606	20.3527		17.5438	16.6938	23.4692		23.6	11.9716	18.1676
11.8668	20.6992	15.9005		38.1217	12.641	64.9373		12.6717	18.639	17.3838
19.2053	12.6034	13.7132		14.7133	14.2392	18.1605		26.4993	20.5962	23.5378
16.8161	12.7016	11.2753		13.2671	24.2629	18.4562		5.53693	15.7993	12.2953
14.1592	13.9076	14.3934		13.9578	16.1614	11.3264		17.2247	10.5075	18.0516
13.5825	12.6526	13.4762		11.4832	13.4506	11.3498		41.5535	13.9501	16.8429
12.4516	14.6254	15.3933		11.9908	19.6583	17.3475		27.3334	46.4864	36.0964
8.38866	14.2795	13.6948		16.2489	23.6034	16.2602		17.348	11.136	23.4067
15.7572	10.9957	15.9136		13.033	19.384	8.67438		27.6466	14.317	40.4801
12.0279	14.9387	21.8216		20.275	18.5918	27.873		22.5062	38.847	14.7105
9.49098	18.0947	12.094		12.3242	21.5746	17.3336		22.1064	21.8743	61.3186
17.3365	22.0311	16.4428		29.1505	18	20.2544		26.9016	14.9844	24.5586
15.8914	14.8461	12.2437		18.984	16.4088	23.1292		25.7932	4.54975	19.6557
14.8605	16.0293	15.8804		26.6989	23.7822	22.004		25.1813	19.4226	22.56
18.5886	16.9695	20.0367		20.3339	30.7897	22.6188		27.1697	40.4356	20.6838
18.0668	10.3367	23.4539		13.1678	15.6232	17.5153		43.4312	19.1194	19.3922
14.2778	12.7012	14.9945		18.4878	28.1936	23.4471		31.295	36.0476	49.8554
18.9858	38.7569	11.0425		17.9596	18.9501	14.8163		15.1142	23.6692	47.1952
11.8918	14.6745	12.6963		20.2363	19.3559	22.9589		26.3564	14.2789	18.6178
16.4168	25.51	14.856		21.4848	20.387	24.3296		24.558	19.0722	69.3227
14.8078	33.6192	10.4991		17.4302	12.5608	23.3001		34.624	30.9718	19.7033
14.9845	12.7422	21.6527		18.2583	20.2779	16.4423		66.5071	32.4855	22.8094
11.33	14.7443	16.9374		23.5526	19.8704	16.8245		12.5679	16.2463	20.5123
14.8504	17.134	19.8293		14.3565	14.444	7.33009		19.2374	11.7365	13.1089
18.1431	14.431	13.2167		23.9003	16.7165	19.9725		11.4589	17.733	19.379
15.3871	12.6167	9.35715		20.5883	17.2252	15.4853		32.1689	16.482	8.73175
27.3025	15.6449	5.57682		79.2129	13.0658	14.2332		35.5558	46.4293	33.5952
14.0186	15.9599	15.3534		20.0373	18.0988	24.4639		13.0922	19.2671	7.92485
11.9414	14.1136	16.7352		24.2415	29.4916	33.8776		11.1942	9.56877	29.3674
18.7606	13.6466	18.5338		8.90771	21.6847	22.1019		22.8458	13.0509	26.1934
20.6992	13.7733	15.6592		21.8795	19.9435	20.6983		18.9757	12.1094	16.0101
12.6034	18.2878	11.1589		18.3705	12.6625	17.9167		15.0003	16.4818	27.8944
12.7016	20.7493	14.8953		17.648	20.2883	20.9239		22.7424	18.2908	44.6246
12.6526	15.0475	15.4734		14.2888	17.0621	25.8814		13.5998	14.5718	22.6667
14.6254	12.5138	9.33211		17.9003	24.645	25.9401		21.297	13.5398	13.9588
14.2795	12.7596	17.003		13.5762	22.0594	14.7244		18.3615	13.0446	18.4855
14.9387	16.5513	13.1327		11.6678	23.6748	13.0161		46.575	16.2466	16.2007
18.0947	18.5741	14.9103		18.7969	19.1157	20.0005		27.0975	20.0735	30.3289
22.0311	11.7409	16.8949		21.6093	14.804	17.5516		9.50359	16.8592	13.2457
10.4725	22.3613	10.8845		17.0198	19.3541	22.3311		17.7077	16.5687	19.6425
14.0557	10.9695	14.1136		17.0854	20.9558	4.39211		21.1679	19.1593	26.3086
14.8461	18.0319	9.36157		20.0215	24.1881	18.7379		15.6332	28.4674	13.0166
16.0293	18.8914	15.6256		13.4799	34.2495	18.2325		21.5076	27.937	19.3308
16.9695	11.5363	12.6775		15.2481	19.197	16.759		21.4347	24.8815	16.7423
10.3367	11.9206	16.555		18.0688	33.5512	9.33593		12.049	25.2715	7.04221
12.7012	13.3018	13.6239		16.6834	18.7256	14.8765		24.364	4.53857	19.234
38.7569	15.0955	30.2065		12.6341	19.412	19.6642		19.1741	41.917	41.7443
14.6745	13.1693	15.489		14.2311	14.1388	21.785		18.8897	27.6959	31.1283
25.51	12.072	12.2606		24.2456	15.392	15.1529		15.1871	26.5306	16.0299
33.6192	14.8016	17.1422		16.1515	11.9262	8.15467		21.1839	17.2778	22.0834
12.7422	11.0868	13.5485		20.8287	26.7598	17.8368		23.1669	33.7201	15.4788
14.7443	16.6447	19.8498		13.4433	14.1939	17.5529		16.4033	24.5095	34.7836
17.134	17.0158	13.1047		19.6453	17.2819	13.8976		14.8205	45.3866	19.6184
31.8478	17.6771	20.8177		19.3712	15.4188	12.2287		24.3592	20.911	25.094
14.431	13.544	14.6499		18.5798	23.4692	24.7917		13.6344	32.6509	15.5739
12.6167	15.7188	13.9123		21.5598	64.9373	21.791		40.9055	31.2888	29.1588
15.6449	18.8216	20.3332		17.9884	18.1605	20.021		21.4148	17.1957	8.96371
15.9599	17.4773	13.8258		22.911	18.4562	16.8124		17.4936	34.1398	17.766
14.1136	17.6592	15.7145		16.3987	11.3264	16.7934		33.9149	18.833	14.8361
13.6466	15.3415	17.2121		21.476	11.3498	16.6197		20.226	21.9712	17.7419
13.7733	10.1306	23.6408		23.7654	23.622	15.4486		22.5227	37.3285	41.895
18.2878	25.6904	12.0708		15.6138	17.3475	17.398		27.6852	61.2759	29.4498
20.7493	15.5212	11.9447		28.1726	16.2602	14.3738		41.4322	22.3238	26.0167
15.0475	20.6525	17.359		18.9376	27.873	14.6912		15.4421	8.42934	14.0197
12.5138	14.5901	12.2891		19.3432	17.3336	19.2393		15.3977	27.1103	17.4676
12.7596	19.686	23.9575		20.3733	20.2544	26.4964		16.6489	45.108	7.80445
16.5513	13.5563	17.151		12.5542	23.1292	17.5371		16.9334	16.0303	18.7817
18.5741	14.2332	15.8936		20.2643	15.345	13.9286		25.4301	21.6754	28.3114
13.0676	14.0474	17.7248		19.8571	22.6188	16.3028		55.7124	13.6697	23.5073
11.7409	19.4988	13.2257		14.4356	17.0596	19.7002		20.9315	20.7325	20.3764
14.9917	13.9015	15.8817		16.7061	22.9062	15.1516		21.3061	21.725	17.646
22.3613	17.0974	12.5331		17.2143	17.5153	14.3491		14.5716	15.4278	23.5425
18.0319	13.0042	14.4462		13.0589	23.4471	14.61		24.4912	14.4357	29.1535
18.8914	35.1172	11.8058		14.7383	14.8163	26.7539		18.5445	19.7742	20.6015
11.5363	18.9277	15.9479		18.0872	22.9589	15.6004		51.9446	29.0269	72.9186
11.9206	16.3096	15.9701		10.0534	37.2574	11.7974		14.0865	17.477	22.4237
13.3018	11.2919	15.0556		29.4693	19.3037	23.8242		17.3416	24.3329	23.7483
30.6998	24.0781	8.75462		21.6698	24.3296	42.1883		13.4675	15.0923	16.7117
13.1693	25.2265	17.3492		19.9302	23.3001	11.1549		24.8788	17.7702	19.9282
12.072	12.1885	14.2913		20.2746	18.8375	15.26		24.1882	16.9394	17.5782
14.8016	25.2364	17.4728		15.2856	16.4423	36.0848		33.7632	23.258	37.6515
11.0868	14.518	11.6558		17.0513	17.7497	26.2914		10.6121	13.7058	33.9001
16.6447	12.8546	20.3631		24.6274	16.8245	19.27		16.3483	28.027	18.5678
17.0158	11.5692	15.988		22.0442	7.33009	16.299		22.1139	20.0396	22.0026
17.6771	20.8149	14.5962		23.6581	19.9725	22.7717		13.2683	52.1647	16.3524
13.544	15.1246	16.3143		19.1032	16.2848	12.4522		16.638	9.37221	12.8128
15.7188	12.5183	15.6918		14.7953	17.9354	12.4072		49.6072	13.2129	44.8537
18.8216	20.2416	11.4188		19.3413	15.5393	21.4737		24.6511	40.544	24.5791
17.4773	13.6438	14.5107		20.9416	15.4853	18.9744		21.2808	20.7216	25.0765
17.6592	11.959	31.3235		24.1709	19.7291	18.3896		27.3342	18.9666	39.5843
15.3415	13.8345	12.7834		19.1844	23.1549	15.0044		23.9363	13.9678	25.0507
10.1306	4.71886	11.6545		33.5252	17.3794	13.5102		26.5472	21.6065	13.0457
12.4358	12.3055	15.4752		18.7134	20.9239	19.4245		11.9716	23.7538	18.4475
25.6904	13.3313	24.0136		19.3992	25.8814	16.2975		18.639	12.5049	22.2979
15.5212	16.8852	17.3565		11.92	25.9401	16.3453		20.5962	23.7018	17.2516
20.6525	13.7341	14.8348		17.271	18.7297	17.3179		33.8825	23.0653	19.006
14.5901	20.236	14.3098		15.4096	14.7244	23.3746		10.5075	34.7333	16.2237
13.5563	10.1317	17.7687		23.4526	20.9289	22.0004		13.9501	19.7658	17.6475
14.2332	13.5596	15.6738		64.8811	26.6598	30.6046		46.4864	11.9583	24.0456
14.0474	14.728	20.8286		18.1488	13.0161	13.235		11.136	17.7235	20.3056
19.4988	12.722	7.33262		18.4443	20.0005	15.7653		14.317	24.4387	29.4397
13.9015	20.7323	12.0455		11.3206	27.8335	17.3298		20.1536	17.547	16.035
17.0974	12.4392	15.055		11.344	17.5516	18.4612		38.847	19.5396	16.037
35.1172	11.2822	38.4935		23.6053	23.069	13.2446		21.8743	4.6079	24.2228
18.9277	11.2124	12.0281		17.3365	44.0997	42.3682		14.9844	10.1566	19.1155
16.3096	12.8	11.8782		16.2502	22.3311	15.1501		4.54975	3.09518	20.7742
11.2919	19.6561	36.7556		27.8523	18.7379	10.6969		19.4226	28.2483	29.6963
25.4457	16.1755	11.7685		17.3226	16.759	14.3904		40.4356	13.9524	30.3177
24.0781	14.6243	8.93914		20.2408	25.0784	18.543		19.1194	18.7563	35.2396
25.2265	15.6098	16.9874		23.113	9.33593	14.1255		36.0476	40.6156	34.0944
13.1964	16.4664	14.695		22.6031	14.8765	13.8741		23.6692	34.4356	22.187
12.1885	15.103	10.5411		20.3859	17.9699	13.7697		14.2789	23.7255	18.5199
25.2364	20.3527	16.5904		17.049	19.6642	14.1622		19.0722	10.99	3.9667
14.518	15.9005	15.5367		22.8902	19.1297	24.8364		30.9718	13.1166	37.1454
12.8546	13.7132	17.8413		17.5042	21.785	17.8723		32.4855	21.7183	35.9739
11.5692	11.2753	11.7443		26.1267	15.1529	30.3534		16.2463	27.3476	4.48946
11.8625	14.3934	14.7477		23.4306	8.15467	18.0891		11.7365	26.732	43.8812
20.8149	13.4762	14.9298		14.8078	17.8368	11.0348		15.1257	33.044	19.7706
15.1246	15.5615	21.5824		22.9428	17.5529	25.0367		17.733	35.973	16.3477
12.5183	15.3933	22.3838		37.2278	13.8976	22.5619		16.482	12.6603	16.8922
20.2416	13.6948	16.3425		19.291	25.7079	19.0382		46.4293	23.5346	13.3218
13.6438	15.9136	21.1484		24.3123	47.4782	24.1356		19.2671	25.7273	23.9863
17.4907	12.8491	10.3257		23.2837	21.791	21.7931		9.56877	23.5834	35.3047
11.959	21.8216	20.8124		16.4322	20.021	22.7394		13.0509	26.5315	26.915
13.8345	15.686	10.8102		17.7384	16.8124	16.9776		12.1094	16.9499	29.6076
4.71886	12.094	10.4633		21.737	16.7934	12.3054		18.2049	21.0256	16.4637
10.8093	13.0385	14.6459		16.814	26.4108	17.1106		16.4818	38.2478	4.84812
12.3055	16.4428	9.69875		7.32743	17.398	12.6778		18.2908	17.5411	15.6734
13.3313	12.2437	14.0636		19.9592	14.3738	12.9725		14.5718	7.99762	37.4826
16.8852	15.8804	12.157		17.9239	14.6912	15.3583		13.5398	25.0109	16.9763
13.7341	20.0367	13.8749		15.53	19.2393	43.0152		13.0446	22.9248	41.9705
20.236	23.4539	12.4262		15.476	26.4091	31.2626		16.2466	34.9379	38.489
10.1317	14.9945	11.8974		22.2565	26.4964	36.0766		39.6067	7.38131	17.7897
13.5596	11.0425	14.3501		25.596	17.5371	23.1954		20.0735	34.6863	30.5681
14.728	12.6963	15.718		37.1475	13.9286	30.0928		16.8592	23.2468	23.2875
12.722	14.856	16.7895		19.716	16.3028	16.3288		16.5687	22.6311	18.5348
18.3093	10.4991	16.9132		23.1386	19.7002	22.237		19.1593	26.3817	14.3215
20.7323	21.6527	15.0024		17.3684	22.8475	22.1203		28.4674	17.7139	24.0983
12.4392	17.6247	19.6515		20.9097	14.3491	8.69063		27.937	16.2768	17.6847
11.2822	16.9374	19.7315		25.8626	16.6771	16.8165		24.8815	24.3837	18.7884
11.2124	13.2167	15.1529		25.9212	14.61	22.1928		29.6147	25.2115	25.1434
12.8	9.35715	15.3214		18.7176	26.7539	23.7609		25.2715	34.3465	14.123
19.6561	40.0879	14.5614		14.7158	15.6004	14.8702		4.53857	19.4997	18.0253
16.1755	5.57682	14.0678		26.6402	11.7974	13.346		38.1051	19.1776	21.6524
14.6243	15.3534	16.0531		13.009	23.8242	13.151		27.6959	14.0789	20.2251
15.6098	19.1298	11.2633		19.9872	42.1883	9.85166		56.5725	19.5846	24.155
14.706	19.3833	19.1016		13.7965	11.1549	28.1973		26.5306	23.7382	36.5898
16.4664	30.4705	22.7314		27.8128	17.9282	27.293		17.2778	27.2235	21.1336
15.103	16.7352	16.6592		17.5405	36.0848	18.1702		33.7201	18.1946	20.2935
15.9005	20.7182	12.965		44.0635	24.8573	13.8622		24.5095	21.7812	18.9355
13.7132	18.5338	22.0728		22.3156	26.9723	14.9411		45.3866	25.6639	23.5839
11.2753	15.6592	13.8074		5.07935	19.27	18.1307		20.911	12.8773	16.7862
13.2099	13.7835	16.8581		18.7257	22.9574	29.6522		19.3762	18.6727	27.6268
14.3934	5.12086	14.1765		16.7485	16.299	26.1882		33.3987	18.0606	21.6377
13.4762	11.1589	13.9881		25.0603	24.0993	23.7964		32.6509	20.1308	17.7511
15.5615	15.4734	22.1763		9.33178	18.5745	14.3818		31.2888	54.8433	25.7103
15.3933	9.33211	19.3578		14.8678	16.1704	20.748		17.1957	21.8928	26.0425
27.2595	17.1886	20.5676		17.9584	17.0285	24.307		34.1398	12.5329	15.6462
13.6948	17.003	14.0291		19.6511	22.7717	19.4581		18.833	16.1927	18.1463
15.9136	13.1327	15.9995		19.1171	14.2072	34.7463		21.9712	21.2916	17.728
12.8491	14.9103	15.5155		21.77	26.3524	18.2447		37.3285	15.2168	69.7887
21.8216	16.8949	13.698		15.1439	28.9462	7.02545		61.2759	13.1738	14.4732
15.686	10.8845	16.6492		17.8254	12.4522	6.92497		22.3238	13.2934	17.5546
12.094	14.1136	22.9325		17.5418	12.4072	16.7976		8.42934	24.3944	14.724
13.0385	9.36157	17.7499		21.2016	21.4737	17.6986		27.1103	17.6469	16.5012
16.4428	15.6256	15.2316		13.8897	18.9744	21.6473		45.108	63.2587	28.9692
12.2437	5.68823	15.8001		25.6892	18.3896	20.8394		16.0303	17.7889	40.5686
15.8804	14.2326	17.6684		47.4388	13.5102	9.617		21.6754	33.3129	18.4393
20.0367	12.6775	16.6733		21.776	16.2975	12.7835		13.6697	24.3355	25.4138
23.4539	13.6239	14.6721		20.0076	16.3453	14.7446		20.7325	15.9462	19.5207
14.9945	12.6252	13.0506		16.8019	17.3179	8.78205		21.725	33.7484	38.0374
11.0425	30.2065	15.7394		16.7829	23.3746	22.0858		15.4278	23.7537	27.8704
12.6963	15.489	14.9812		26.3915	22.0004	18.2967		14.4357	5.92815	44.1713
14.856	12.2606	17.7367		17.387	22.3898	15.0461		19.7742	14.0453	27.5546
10.4991	17.1422	13.2611		14.3655	30.6046	19.4672		29.0269	19.0771	26.6913
21.6527	13.5485	13.608		14.6826	13.235	19.1547		17.477	26.5007	17.6575
17.6247	19.8498	11.1077		19.2266	15.7653	23.0586		24.3329	7.50564	34.9921
16.9374	11.5241	18.0553		26.3898	15.2382	25.819		15.0923	36.7502	16.2386
15.135	13.1047	11.5507		26.477	20.9198	6.34151		17.7702	9.67128	17.3368
13.2167	20.8177	15.4653		17.526	13.2446	14.3099		16.9394	15.8514	13.4474
9.35715	14.6499	21.052		13.9206	42.3682	14.3527		23.258	21.7597	20.4801
40.0879	13.9123	12.858		16.2928	15.1501	20.2956		13.7058	21.2283	29.9047
5.57682	20.3332	13.4943		19.6871	10.6969	20.4205		28.027	42.7021	18.1156
15.3534	5.1877	17.8868		17.8757	21.7018	17.3264		20.0396	16.2149	23.5386
19.1298	17.242	10.7241		22.8315	14.3904	15.1208		52.1647	23.7239	41.2981
19.3833	19.4912	11.6598		14.3408	18.543	12.4218		9.37221	14.0722	17.6146
30.4705	15.7145	8.77872		16.6667	26.7559	15.167		13.2129	5.19552	21.2272
17.0777	16.8066	15.18		14.6015	22.4953	15.4721		40.544	13.7929	25.1827
16.7352	14.3507	14.9906		26.7343	14.1255	22.8577		20.7216	30.7831	12.2762
20.7182	9.01363	18.4349		15.5909	13.8741	20.6917		38.3635	21.5777	26.2892
18.5338	14.1002	17.2165		11.7913	13.7697	35.3887		19.8863	17.1807	32.411
15.6592	23.6408	17.6381		42.154	14.1622	5.27121		18.9666	28.3067	25.1571
13.7835	12.0708	15.0073		17.9167	13.4956	18.7656		13.9678	22.5792	22.7593
5.12086	25.2788	14.9677		36.0563	24.8364	18.7037		21.6065	18.0622	18.5877
11.1589	11.9447	20.2574		24.8395	17.8723	16.802		23.7538	18.9425	19.3742
15.4734	16.6904	17.3109		22.559	18.0891	29.4199		12.5049	20.5636	10.4665
9.33211	14.9234	12.097		26.9524	11.0348	13.409		23.7018	22.5482	30.6281
17.1886	14.1333	17.669		19.2573	25.0367	31.7006		23.0653	33.727	20.7016
14.4841	13.9256	12.3935		22.9413	22.5619	23.1214		34.7333	57.6812	23.091
17.003	17.359	13.0812		16.2889	19.0382	17.6419		19.7658	14.3567	25.5438
13.1327	11.7669	29.7221		24.0821	22.9201	38.6884		11.9583	22.3502	20.9595
14.9103	16.8989	12.7369		18.5625	24.1356	20.3232		17.7235	33.6185	30.194
16.8949	18.9169	13.9987		16.1605	24.307	19.799		31.8263	22.5291	22.318
14.8615	13.2795	15.8191		17.0178	21.7931	21.7705		24.4387	28.8001	13.3613
10.8845	12.2891	16.1404		20.4965	22.7394	19.1938		17.547	14.7369	14.8463
14.1136	23.9575	14.4415		22.7558	12.3054	11.7184		24.753	12.956	20.5226
9.36157	17.3889	10.5098		14.1991	17.1106	20.4081		19.5396	25.3559	14.0206
15.6256	22.8568	22.2549		26.3331	12.9725	19.4706		4.6079	12.2713	22.6041
5.68823	17.151	18.1275		28.9245	20.1265	16.8906		10.1566	16.8436	29.0381
14.2326	15.8936	21.879		12.4456	43.0152	20.0169		33.4071	20.492	18.2782
12.6775	16.8544	21.1933		12.4006	22.1465	15.7906		3.09518	16.9466	12.2743
15.0784	17.7248	13.0243		21.459	26.6753	11.1406		28.2483	20.2172	15.0169
21.6647	13.2257	11.7117		18.962	23.1954	16.5926		13.9524	13.6743	15.3412
13.6239	25.8702	13.6619		18.3777	16.3288	16.4907		18.7563	21.4082	12.6855
30.2065	15.8817	12.4154		13.5026	22.237	21.3295		40.6156	25.9254	20.7371
15.489	12.5331	15.5755		16.2875	18.3629	15.2241		23.7255	16.627	43.6045
12.2606	14.4462	18.9293		16.3353	22.1203	14.3465		45.5667	24.854	14.2659
17.1422	18.6584	14.4093		17.3069	13.8955	22.13		10.99	20.8343	15.6624
13.5485	11.8058	13.4176		23.3582	16.8165	20.6597		13.1166	30.691	56.7006
19.8498	15.0664	26.3583		21.9852	22.1928	18.9488		21.7183	14.6833	33.3375
11.5241	15.9701	27.7314		22.3742	23.7609	17.0018		27.3476	25.7811	37.5173
15.0431	15.0556	15.2621		15.5719	13.346	18.3867		26.732	55.5052	14.7915
13.1047	8.75462	12.5869		30.5814	13.151	16.4812		33.044	19.0292	31.5235
20.8177	17.3492	15.4556		13.2277	28.1973	18.8199		35.973	21.2739	17.3243
14.6499	16.5147	15.9508		15.7557	27.293	13.7818		12.6603	18.6385	15.5937
13.9123	15.7387	23.5807		15.2291	19.7205	19.8662		23.5346	15.1535	20.0509
20.3332	12.0516	12.8357		20.9056	18.1702	29.7711		23.5834	19.2975	16.5082
5.1877	17.4728	13.5456		28.5459	13.8622	21.7314		26.5315	31.8932	24.127
17.242	15.988	16.3776		13.2374	28.6157	15.466		16.9499	29.5353	23.0838
19.4912	15.5245	17.9646		42.3337	52.1643	15.5188		18.2872	21.3404	16.0171
15.7145	14.5962	34.4233		15.1411	14.9411	25.1025		21.0256	24.0938	16.3192
16.8066	16.3143	24.593		10.6917	18.1307	17.6073		38.2478	16.0215	7.09008
14.3507	11.4188	17.4528		21.6869	17.7995	11.1329		14.4151	21.1877	21.3834
12.6181	31.3235	11.0456		14.382	29.6522	19.7664		17.5411	18.0674	37.3139
9.01363	12.7834	13.3537		18.531	26.1882	21.0063		7.99762	27.4733	13.6643
14.1002	14.5507	23.4455		26.7362	14.3818	19.305		25.0109	19.5717	27.3172
15.2709	17.3565	20.8051		22.4797	28.6279	20.4025		22.9248	21.2937	18.3241
23.6408	14.8348	10.1166		14.1174	20.748	16.6864		22.234	27.8077	31.9751
12.0708	14.3098	11.0719		13.8662	19.4581	21.6193		7.38131	15.4858	33.9172
15.5849	17.7687	16.2691		13.7619	28.2931	19.0369		34.6863	12.5378	30.4819
25.2788	15.6738	25.5134		14.1541	34.7463	32.0631		26.0249	19.5454	17.8998
11.9447	20.8286	11.1756		13.488	18.2447	12.8798		23.2468	15.6925	27.9305
16.6904	7.33262	12.0831		24.8185	15.6089	23.605		26.3817	14.7367	32.695
14.9234	15.9155	13.633		17.8609	15.3446	16.2024		17.7139	17.3838	15.5432
14.1333	12.0455	11.7906		11.0293	24.7445	27.3391		16.2768	23.5378	21.2664
13.9256	15.055	14.6885		25.0186	6.92497	17.6229		24.3837	15.3851	21.4566
11.7669	38.4935	15.1378		22.5462	16.7976	26.3113		25.2115	17.1069	30.9898
16.8989	12.0281	12.9963		19.0257	17.6986	14.8511		17.3527	12.2953	29.813
18.9169	11.8782	12.6221		22.904	21.6473	11.4972		34.3465	18.0516	17.4952
13.2795	11.7685	16.7733		24.1184	20.8394	19.8919		19.4997	16.8429	19.1478
12.2891	8.93914	14.4092		24.2896	9.617	24.9497		19.1776	36.0964	14.0394
23.9575	14.5807	17.0435		26.9115	8.78205	16.8367		14.0789	40.4801	18.959
17.3889	16.9874	14.3765		22.7235	22.0858	22.9796		5.34876	47.0688	16.0512
22.8568	14.695	11.1188		12.2989	30.0663	16.8467		19.5846	19.9286	27.1858
11.5412	10.5411	11.7058		17.0998	18.2967	29.9408		23.7382	14.7105	16.1159
17.151	16.5904	14.839		12.9654	15.0461	21.2356		27.2235	14.4775	24.2828
11.4275	16.4161	15.1824		20.1131	19.4672	10.9463		18.1946	61.3186	16.804
15.8936	3.91961	15.0757		17.5741	16.215	15.9394		21.7812	35.3331	17.3951
16.8544	15.5367	19.7831		42.9801	12.5233	25.5164		25.6639	24.5586	17.2469
17.7248	17.8413	15.1463		12.6178	19.1547	15.6405		12.8773	19.6557	27.9069
13.2257	13.1037	26.8643		22.1311	23.0586	22.111		18.6727	22.9682	33.6342
25.8702	11.7443	16.6596		26.6558	25.819	28.0262		18.0606	22.56	13.3458
15.8817	14.7477	10.2059		23.1791	9.97174	17.8623		20.1308	27.7154	48.6307
12.5331	14.9298	13.9777		16.3187	6.34151	22.9241		54.8433	20.6838	19.9873
14.4462	14.6654	15.6367		22.2216	14.3099	18.108		63.0993	19.3922	19.5242
18.6584	21.9314	11.9588		18.351	14.3527	23.6242		21.8928	38.0857	28.5712
11.8058	21.5824	13.751		13.8877	16.2502	19.0484		12.5329	49.8554	13.5815
15.9701	23.756	15.3142		16.806	15.1814	20.854		16.1927	47.1952	24.1805
15.0556	22.3838	12.6442		22.1774	20.2956	35.1964		21.2916	18.6178	12.115
8.75462	16.3425	12.3297		23.744	20.4205	16.9296		49.8563	69.3227	23.2678
17.3492	21.1484	11.182		13.3388	24.7883	19.1549		15.2168	15.1956	27.491
16.5147	10.3257	17.2126		13.1438	17.3264	10.5266		13.1738	20.5123	17.6451
15.7387	20.8124	18.4986		28.1763	27.001	32.5857		13.2934	13.1089	22.8594
12.0516	11.222	10.0674		27.2729	12.4218	26.5084		24.3944	19.379	18.0126
17.4728	10.8102	9.23639		19.7074	15.4721	14.563		18.6928	19.0698	16.6622
15.5245	14.6459	14.0917		18.1585	22.8577	22.0973		17.6469	29.261	27.1404
14.5962	14.0636	16.8974		13.8543	19.1639	16.0278		63.2587	8.73175	15.389
16.3143	12.157	11.8255		28.5943	14.5931	14.9407		14.4776	33.5952	22.0596
11.4188	13.8749	16.598		52.1204	20.6917	18.7929		33.3129	46.7591	6.98469
31.3235	12.4262	13.5349		14.9323	35.3887	16.5513		24.3355	15.9018	16.661
12.7834	11.8974	23.6438		18.119	5.27121	21.7295		15.9462	7.92485	16.0172
14.5507	14.3501	17.1321		17.7881	18.7656	32.7921		33.7484	29.3674	16.602
17.3565	15.5094	17.4043		29.6298	18.7037	15.8328		23.7537	26.1934	12.3474
17.0084	22.6806	12.0267		19.0799	16.802	17.1533		5.92815	26.4566	15.419
14.8348	16.7895	10.9983		20.547	29.4199	18.7058		19.3861	16.0101	23.1467
14.3098	16.9132	12.5543		26.1691	31.7006	13.7008		14.0453	29.7927	17.7429
17.7687	17.3318	13.8861		14.3735	21.4295	13.4862		19.0771	27.8944	28.9695
15.6738	15.0024	10.1979		20.734	17.6419	17.652		26.5007	44.6246	22.8887
20.8286	13.3271	14.4655		19.4452	38.6884	16.7757		7.50564	22.6667	16.6564
7.33262	15.9631	16.9758		28.272	18.3113	22.1914		36.7502	13.9588	19.4805
15.9155	19.6515	13.5832		17.5243	20.3232	18.5487		9.67128	18.4855	23.4611
18.9304	19.7315	18.149		34.7191	19.799	18.8878		21.7597	30.3289	7.95567
12.0455	18.1734	13.8984		18.2329	15.9384	15.8362		21.2283	13.2457	22.7358
15.055	20.171	23.3681		15.5995	21.7705	10.7607		8.24816	19.6425	17.5587
38.4935	14.0678	20.1513		15.3354	19.1938	16.2441		43.994	52.2613	25.0582
12.0281	11.2633	17.5482		24.7268	11.7184	12.4221		42.7021	26.3086	30.8979
11.8782	19.1016	13.1427		6.9229	20.4081	12.0473		16.2149	32.8528	18.6053
11.7685	22.012	14.7659		16.7871	19.4706	11.7325		23.7239	13.0166	21.3191
14.5807	22.7314	9.76182		17.6873	16.8906	20.1951		14.0722	19.3308	6.00227
16.9874	16.1064	8.88356		21.6324	20.0169	16.2039		13.7929	16.7423	66.9913
14.695	16.6592	23.6345		20.8253	15.7906	7.88982		30.7831	33.9156	21.6349
10.5411	12.965	18.5226		9.61264	11.1406	15.5126		21.5777	63.9872	21.5258
16.5904	22.0728	12.5264		8.77833	16.5926	15.3669		17.1807	7.04221	16.3264
11.2718	13.8074	17.1996		22.0706	15.9907	15.6955		28.3067	42.099	53.5019
16.4161	14.6105	16.3659		30.0436	16.4907	13.1054		18.0622	19.234	24.5177
3.91961	15.9226	17.8098		18.0024	21.3295	18.1443		18.9425	41.7443	27.6155
15.5367	16.8581	15.2584		18.2849	15.2241	14.0191		20.5636	31.1283	22.8185
17.8413	14.1765	14.9622		15.0372	14.3465	14.8403		26.8435	16.0299	21.5824
13.1037	13.9881	12.7412		19.4543	16.9356	17.9522		22.5482	34.7836	27.1853
12.9467	22.1763	26.5997		12.5167	22.13	19.7353		33.727	18.9963	19.5408
14.7477	19.3578	17.4481		19.1421	20.6597	19.5012		57.6812	25.094	30.252
14.9298	20.5676	15.6856		23.0424	15.531	22.8161		14.3567	15.5739	17.3153
14.6654	15.9995	12.2775		25.8002	18.9488	16.1155		22.3502	29.1588	11.8413
21.9314	15.5155	15.3933		9.9671	21.4875	18.2317		22.5291	8.96371	11.6062
22.6919	13.698	16.6702		6.33988	22.8089	12.0428		28.8001	17.766	16.4211
21.5824	16.6492	12.0246		14.3016	18.3867	18.7089		14.7369	14.8361	3.6118
23.756	22.9325	15.4316		14.3444	16.4812	25.8742		20.7523	17.7419	17.8363
22.3838	17.7499	17.7721		16.2402	18.8199	17.1294		12.956	7.36374	35.7266
16.3425	15.2316	18.2189		15.1724	13.7818	13.6583		12.2713	41.895	25.7599
21.1484	15.8001	12.5856		20.282	19.8662	18.8841		16.8436	29.5775	18.9697
10.3257	20.0199	21.6434		20.4068	29.7711	22.7385		20.492	26.0167	18.1332
20.8124	17.6684	17.1768		24.7705	21.7314	15.9247		16.9466	14.0197	14.7056
11.222	11.0428	12.5193		17.3155	15.466	25.97		20.2172	17.4676	22.7093
10.8102	16.6733	11.0389		26.9812	36.4513	15.0979		13.6743	7.80445	24.5693
14.6459	26.0546	14.3405		12.4154	13.4099	11.6572		21.4082	21.8778	13.7601
20.303	14.6721	11.5852		15.4628	25.1025	18.0383		25.9254	18.6971	27.9345
14.0636	13.9285	11.2369		22.8417	17.6073	17.0058		16.627	18.7817	21.2032
12.157	13.0506	15.2233		19.1513	27.3046	17.621		22.6573	28.3114	23.9103
13.8749	36.3153	11.8434		14.5846	11.1329	43.5763		24.854	23.5073	18.1597
12.4262	15.7394	15.1753		20.6777	19.7664	14.1265		20.8343	20.3764	30.6398
11.8974	14.9812	12.9588		35.3609	21.0063	21.3316		30.691	17.646	23.6535
14.3501	11.1488	17.5859		5.27016	19.305	30.0308		14.6833	23.5425	14.7896
15.5094	15.0191	11.6398		18.7534	17.9967	19.841		25.7811	29.1535	19.1186
16.9132	17.7367	13.8939		18.6915	16.6864	20.9971		55.5052	20.6015	31.6426
17.3318	13.2611	13.1356		29.3977	21.6193	17.6266		19.0292	72.9186	83.2209
15.0024	13.608	19.8911		31.6763	20.5102	15.5029		21.2739	23.6004	15.7317
13.3271	11.1077	13.7853		24.1552	19.0369	16.6065		18.6385	22.4237	28.3454
13.7049	18.0553	14.0135		21.4148	12.8798	16.4095		38.9553	28.7129	19.1045
15.9631	11.5507	17.5742		38.6574	23.605	28.1514		15.1535	16.7117	14.8142
19.6515	15.4653	8.67867		18.2995	20.6899	18.8567		19.2975	19.9282	23.3568
19.7315	20.4732	12.3671		23.8028	16.2024	21.5136		31.8932	23.2538	10.0015
18.1734	21.052	13.4304		20.3095	27.3391	13.3741		29.5353	35.9809	24.3853
20.171	12.858	19.4061		19.7858	17.6229	33.4716		21.3404	31.9897	25.7509
14.0678	13.4943	20.0279		15.9287	26.3113	32.2583		24.0938	17.5782	22.586
11.2633	17.8868	11.9019		21.7555	14.8511	20.6343		16.0215	12.4913	21.4777
19.1016	10.7241	15.459		19.1811	21.9224	14.871		21.1877	23.5849	25.8881
22.012	11.6598	17.9693		11.7124	31.8043	29.1586		18.0674	37.6515	29.7611
22.7314	8.77872	15.9995		20.3944	15.0264	13.4263		27.4733	33.9001	24.5636
16.1064	15.18	21.719		19.4577	24.1079	16.4541		19.5717	30.6252	13.6731
16.6592	14.9906	34.6939		16.88	11.4972	18.7028		21.2937	14.8911	16.0572
12.965	18.6746	16.4025		11.5815	15.4556	25.0803		27.8077	18.5678	36.0156
22.0728	17.2491	11.515		20.0035	13.4776	20.2638		15.4858	22.1777	31.3523
13.8074	18.4349	15.1492		19.2479	19.8919	11.9714		37.749	22.0026	23.0712
14.6105	17.2165	10.8411		15.781	19.326	16.9833		12.5378	24.4597	13.1158
18.9372	17.6381	20.257		11.1354	24.8117	38.7307		19.5454	16.3524	17.3779
15.9226	15.0073	21.3743		16.5823	8.92006	18.4907		15.6925	12.8128	19.2729
16.8581	14.9677	13.3077		15.981	24.9497	41.4503		14.7367	44.8537	14.7455
14.1765	20.2574	13.1527		16.4805	16.8367	22.6933		17.3838	16.0957	34.3198
13.9881	17.3109	14.4782		25.6399	46.3806	30.941		23.5378	24.5791	14.3515
22.1763	12.097	19.3026		21.3149	19.9638	11.7767		15.3851	25.0765	21.4652
19.3578	17.669	16.6449		15.2151	22.9796	30.0752		17.1069	39.5843	23.1595
20.5676	23.7312	13.081		14.3383	22.8194	18.4701		32.5823	13.0457	14.6622
15.9995	12.3935	20.6495		16.925	16.8295	16.7196		12.2953	13.8628	23.2354
15.5155	13.0812	14.3969		17.6885	18.3124	9.80985		18.0516	22.2979	19.6499
13.698	12.7369	18.074		24.3245	12.0361	23.1367		18.2362	17.2516	15.2159
23.5011	12.3457	11.6071		22.1146	27.9735	21.3273		16.8429	26.5937	13.1887
20.912	14.0948	10.0244		20.6457	16.8467	23.0001		36.0964	19.006	15.0963
22.9325	15.8191	16.4804		18.9364	21.2356	19.0606		17.0835	42.7223	14.3462
17.7499	16.1404	11.8898		22.7929	19.9895	17.856		26.4468	33.7884	14.8525
15.2316	10.5098	16.3658		21.7639	46.0791	30.8877		40.4801	15.4632	19.6672
15.8001	18.1275	15.1768		18.3748	10.9463	24.3605		47.0688	25.062	19.4853
20.0199	23.0541	11.2212		18.8076	15.9394	15.9976		19.9286	43.3103	22.7111
17.6684	21.879	15.1085		13.774	22.111	14.2297		14.7105	24.9785	33.0662
11.0428	13.0243	13.1247		19.8529	18.5489	22.5132		14.4775	16.2237	13.8632
16.6733	11.7117	11.8251		29.7486	28.0262	19.3672		61.3186	17.6475	20.3531
26.0546	17.1004	10.5899		21.7164	19.5207	15.4695		35.3331	24.0456	20.9868
14.6721	15.7915	14.5665		15.4567	19.5758	18.0415		15.8306	21.5324	19.6574
13.9285	13.9781	17.5481		17.3672	17.8623	20.0537		24.5586	39.7242	17.914
13.0506	13.6619	15.4173		13.4024	22.9241	20.4738		19.6557	32.3331	22.0685
36.3153	19.7631	23.6		25.0844	18.108	25.8505		22.9682	20.3056	14.3235
15.7394	16.0449	13.9484		23.2719	23.6242	21.8315		24.8581	53.8419	24.2831
14.9812	12.4154	17.6492		17.5961	20.5822	18.9299		22.56	29.9108	29.6988
11.1488	17.9022	14.2053		22.6758	19.0484	13.9964		27.7154	29.4397	15.6419
15.0191	17.2077	14.3606		35.7762	20.854	22.3398		22.6246	16.035	16.4005
17.7367	18.9293	14.139		27.2845	29.7558	9.16232		25.7773	16.037	4.85334
13.608	14.4093	13.3135		11.1273	35.1964	19.7658		20.6838	24.2228	17.641
11.1077	13.4176	17.9549		19.7532	16.9296	25.831		19.3922	12.1369	17.9979
18.0553	11.3513	18.0558		20.9921	19.1549	24.4022		38.0857	22.5133	16.223
11.5507	27.7314	16.2182		21.9962	10.5266	11.4609		49.8554	19.1155	21.5073
15.4653	12.5978	13.7484		19.2923	32.5857	16.3558		47.1952	25.6365	22.1542
20.4732	12.5869	12.6203		17.9852	26.5084	22.027		32.1669	20.7742	35.2115
21.052	15.4556	13.5623		16.6761	14.563	28.7808		18.6178	29.6963	16.6611
12.858	15.9508	13.5791		21.6044	42.5824	7.62826		69.3227	26.4951	19.9041
13.4943	23.5807	14.7404		20.4964	22.0287	38.0467		15.1956	30.3177	28.675
17.8868	12.8357	16.5901		19.0244	22.0973	29.2496		20.5123	42.4429	22.0965
10.7241	13.5456	10.0538		12.8728	16.0278	44.1739		13.1089	16.9209	20.4135
11.6598	16.3776	22.637		23.5883	14.9407	14.711		19.379	35.2396	8.81457
8.77872	34.4233	14.9619		20.6759	18.7929	21.7662		19.0698	14.4191	16.4145
15.18	24.593	12.713		16.1925	16.5513	24.1212		8.73175	21.5395	3.6493
14.8633	17.4528	11.6626		27.3188	21.7295	13.117		33.5952	34.0944	28.9709
14.9906	11.0456	14.8567		17.6117	19.9588	11.9405		46.7591	22.187	22.3115
18.6746	13.3537	18.3369		26.2921	32.7921	25.1832		7.92485	23.4556	20.3258
17.2491	23.4455	13.8437		14.8424	15.8328	17.6506		29.3674	21.3436	18.4516
18.2516	20.8051	17.7616		21.9073	17.1533	15.1216		26.1934	18.5199	91.7734
18.4349	10.1166	14.6468		31.7799	18.7058	16.477		26.4566	30.9058	3.5781
17.2165	11.0719	12.9191		15.0175	13.7008	16.1583		16.0101	47.9493	27.2113
17.6381	11.1756	14.5436		24.0907	20.6125	22.8492		29.7927	37.1454	15.4665
16.7927	12.0831	18.4802		11.4913	13.4862	27.8979		13.2696	4.48946	30.5429
15.0073	11.7906	15.5864		15.4463	17.652	17.8101		27.8944	29.4661	14.6169
17.4023	19.0334	8.33706		13.4701	16.7757	15.58		23.0436	43.8812	10.8062
14.9677	14.6885	7.93067		19.8787	12.0702	19.2805		44.6246	19.7706	22.1842
20.2574	15.1378	16.8733		19.3132	22.1914	16.5973		22.6667	33.314	34.6922
17.3109	18.5037	26.3719		24.9317	21.8492	14.4337		13.9588	19.5593	15.6274
12.097	12.9963	9.86484		16.8262	15.8362	15.4023		18.4855	14.7421	30.0402
17.669	16.7733	14.3538		46.3423	10.7607	45.5426		3.86731	16.3477	21.173
23.7312	14.4092	17.848		19.9505	16.6981	38.2932		30.3289	16.8922	14.0148
12.3935	34.9358	11.3892		22.9635	12.4221	17.8605		13.2457	13.3218	12.5598
13.0812	17.0435	12.5922		18.1028	12.0473	18.7854		52.2613	23.9863	14.7388
12.7369	14.3765	25.4644		22.8034	13.9332	11.9866		26.3086	35.3047	18.4717
13.2021	11.1188	12.0135		16.819	20.6961	15.3665		22.2968	19.7465	24.5166
12.3457	11.7058	16.5683		12.0297	20.1951	20.2541		32.8528	17.4418	15.7837
14.0948	15.1824	14.9474		27.9527	19.4259	25.8507		13.0166	12.6488	28.3502
16.1404	19.7831	15.7734		16.8362	17.7255	20.2434		19.3308	26.915	19.0288
10.5098	15.1463	13.4392		20.1461	14.5525	9.4079		16.7423	29.6076	19.0253
18.1275	16.2223	13.5679		21.2211	7.88982	13.8421		33.9156	16.4637	16.8295
23.0541	13.9777	18.7608		19.9761	35.3939	15.3742		63.9872	15.6734	21.387
21.879	15.6367	15.551		46.0411	15.5126	16.1091		7.04221	26.29	29.3423
16.7685	11.9588	9.88973		10.9409	15.3669	33.9673		24.7013	37.4826	23.5005
13.0243	13.751	10.4906		15.9297	15.098	12.6322		19.234	19.743	26.8784
12.4795	15.3142	20.8212		22.0957	15.6955	32.9972		41.7443	41.9705	17.6425
11.7117	12.6442	20.8623		18.5368	13.1054	25.8641		19.2167	20.1287	8.60603
17.1004	12.3297	17.4355		28.0054	14.0191	20.1415		31.1283	38.489	34.1839
15.7915	11.182	20.589		19.5077	17.9522	15.9534		16.0299	17.7897	41.9432
13.9781	17.2126	11.4177		19.5628	19.7353	18.8011		17.0111	25.7136	14.5688
13.6619	18.4986	21.1148		17.8508	19.5012	14.1584		34.7836	25.0559	17.6404
19.7631	10.0674	10.3566		18.0964	14.5976	30.5756		18.9963	30.5681	17.2807
16.0449	9.23639	16.3019		23.6074	16.1155	17.7085		25.094	37.1355	20.3719
12.4154	14.0917	14.1759		20.5683	17.9467	13.2022		30.6419	23.2875	33.1822
17.9022	16.8974	15.0636		19.0359	18.2594	16.4669		15.5739	18.5348	20.6624
17.2077	11.8255	14.6429		20.8399	25.8742	13.8023		30.0809	14.3215	31.0318
22.4559	16.598	17.1547		29.7334	17.1294	23.1427		29.1588	20.5433	15.3078
18.9293	24.0143	12.7471		19.9776	13.6583	16.8167		8.96371	24.0983	13.7011
14.4093	16.4825	17.5946		35.1688	20.9871	13.6491		12.6699	23.5786	20.1656
13.4176	13.5349	13.3575		25.8092	12.3217	12.4668		17.766	17.6847	12.0482
11.3513	23.6438	6.44561		16.9191	19.2932	21.4026		14.8361	18.7884	26.7108
27.7314	17.4043	5.22897		19.1423	18.8841	29.4879		17.7419	14.123	35.9623
12.5978	15.9311	16.2187		10.5219	22.7385	15.0457		7.36374	18.0253	21.9942
12.5869	12.0267	18.0499		32.5605	15.9247	21.3171		15.5713	21.6524	15.1733
15.4556	18.7063	18.6261		26.489	25.97	20.8104		41.895	24.155	19.3894
15.9508	12.5543	18.966		14.5545	15.0979	22.7686		29.5775	36.5898	13.0758
23.5807	14.4655	14.2567		29.8652	18.0383	21.9889		14.0197	23.5458	12.0353
12.8357	16.9758	16.2819		42.5478	17.0058	42.4086		17.4676	21.1336	12.4159
13.5456	11.564	17.3437		22.0134	18.1817	15.2731		21.8778	20.2935	26.0408
16.3776	20.1513	16.8162		22.082	17.621	23.3976		18.6971	18.9355	17.9136
34.4233	17.5482	17.7608		16.0181	43.5763	18.3041		18.7817	23.5839	16.6975
24.593	17.9317	17.1058		18.7807	14.1265	16.2572		28.3114	16.7862	19.8553
17.4528	14.7659	15.6338		16.541	21.3316	21.5083		23.5073	13.6872	12.4753
11.0456	15.2196	13.3618		21.7145	29.5613	13.881		35.4032	27.6268	13.7999
13.3537	8.88356	16.1702		19.9454	30.0308	12.0815		20.3764	21.6377	9.18879
23.4455	13.4695	17.9672		32.7667	13.3051	13.0503		31.8456	17.7511	18.2455
20.8051	23.6345	11.976		15.8231	20.9971	16.1426		18.9976	25.7103	19.5388
10.1166	18.5226	15.2852		17.1425	16.6065	17.8395		17.646	26.0425	20.1695
11.0719	12.5264	11.393		18.6936	16.4095	23.7064		23.5425	15.6462	23.857
11.1756	17.1996	15.6793		15.3102	18.24	12.4069		29.1535	16.7498	13.0753
12.0831	17.8098	11.8982		13.4786	28.1514	15.4451		20.6015	28.6984	17.6911
11.7906	26.5997	20.5287		17.6408	18.8567	17.3739		72.9186	69.7887	18.7052
19.0334	5.87223	10.6726		16.7653	17.9006	15.8842		23.6004	53.9856	15.3096
14.6885	17.4481	14.0118		12.0639	21.5136	17.3792		22.4237	17.5546	17.0807
15.1378	15.6856	14.8123		20.7371	20.2557	17.6481		32.9175	26.7454	8.27445
18.5037	12.2775	19.4473		22.1761	13.3741	45.6229		16.7117	14.724	11.8213
12.9963	15.3933	13.3809		21.8341	33.4716	20.2949		19.9282	27.2567	16.4021
16.7733	16.6702	19.7409		15.8266	14.871	15.8811		16.4206	16.5012	14.6183
14.4092	12.0246	18.7888		10.7554	29.1586	20.0905		5.15707	22.6861	16.3782
34.9358	15.4316	16.2156		20.2016	18.1363	22.7529		23.2538	28.9692	25.2391
17.0435	17.7721	18.9937		26.2607	16.7722	21.5225		35.9809	20.8261	7.57463
14.3765	18.2189	15.0074		16.6878	13.4263	17.1145		31.9897	18.4393	17.1009
11.1188	12.5856	13.6806		12.4154	16.4541	17.0203		21.7628	19.5207	11.1262
11.7058	21.6434	17.358		12.0409	13.3158	15.6877		12.4913	38.0374	26.9462
15.1824	13.7059	17.1499		13.9252	18.7028	17.873		23.5849	27.8704	15.4306
5.86128	17.1768	14.7295		20.6821	25.2339	4.42104		43.6259	28.4927	28.3904
19.7831	12.5193	12.3245		20.1815	25.0803	16.2911		37.6515	44.1713	13.1185
15.1463	11.0389	15.521		19.413	20.2638	18.2514		33.9001	23.8272	31.3405
14.1409	13.2239	16.2176		44.4411	25.5948	19.6174		30.6252	33.7579	22.5555
16.2223	14.3405	11.6849		17.7142	11.9714	8.50764		14.8911	27.0372	13.6826
13.9777	11.5852	14.966		14.544	23.04	23.1613		18.5678	43.1397	18.1208
15.6367	14.6864	17.3434		7.88676	16.9833	25.3431		22.1777	26.6913	19.4295
11.9588	11.2369	16.548		35.3661	38.7307	11.8381		22.0026	43.9877	28.355
13.751	19.9836	13.5506		15.5033	18.4907	14.6819		24.4597	17.6575	12.964
15.3142	13.9519	26.2399		15.3577	41.4503	33.264		16.3524	24.7106	26.9043
12.6442	15.2233	13.4655		23.229	25.9239	39.6011		12.8128	34.9921	20.497
12.3297	11.8434	18.1378		15.0891	30.0752	14.4177		44.8537	23.9775	14.7477
11.182	15.1753	14.9958		13.0984	18.4701	11.4515		16.0957	16.2386	18.4188
17.2126	15.0915	10.3501		14.0111	16.7196	28.931		24.5791	17.3368	18.6389
18.4986	12.9588	20.7842		17.9407	9.80985	17.8273		25.0765	20.4801	28.5334
4.04923	15.6992	23.7086		19.4883	23.1367	21.7169		39.5843	29.9047	18.0869
10.0674	17.5289	15.0666		14.5891	22.4786	21.4417		13.8628	18.1156	19.1483
9.23639	17.5859	14.955		16.1057	23.0001	36.9068		22.2979	23.5386	13.1207
14.0917	11.6398	14.6426		17.9352	11.5323	17.2043		17.2516	41.2981	13.4432
16.8974	13.1356	15.1766		18.2476	15.4983	33.3649		26.5937	17.6146	30.4191
16.2305	22.4476	18.1863		25.8554	19.0606	16.273		12.8434	21.2272	8.52801
11.8255	19.8911	20.3552		17.1186	17.856	17.3764		19.006	25.1827	21.9604
16.598	13.7853	13.4061		13.6506	30.8877	19.9299		16.0219	12.2762	22.9213
24.0143	14.0135	16.0934		20.9728	24.3605	20.6096		42.7223	19.7192	25.1771
16.4825	20.13	12.2736		12.3154	15.9976	30.5576		33.7884	26.2892	7.75576
13.5349	17.5742	12.996		15.9949	22.5132	19.1722		15.4632	14.9385	27.3711
23.6438	8.67867	11.1225		19.2805	19.3672	30.5909		25.062	32.411	29.3088
17.4043	12.3671	12.0069		18.8718	15.4695	14.5122		43.3103	15.7036	17.8705
15.9311	13.4304	16.5137		22.7226	18.0415	16.8154		24.9785	6.38619	7.35743
12.0267	20.0279	16.3202		15.9151	16.8884	14.8985		28.0379	25.1571	14.0973
18.7063	16.2657	20.9154		25.9511	20.0537	24.401		16.2237	22.7593	34.4799
14.4837	15.1002	12.1019		15.089	12.7321	28.7778		17.6475	18.5877	27.096
12.5543	16.0528	13.0883		18.0267	21.8315	21.3701		24.0456	19.3742	15.5771
14.4655	13.4787	18.3083		16.9951	14.7351	23.2759		21.5324	28.7063	41.5144
16.9758	11.9019	21.2587		18.17	13.5492	22.1841		39.7242	10.4665	11.3172
11.564	17.1697	14.7551		17.6098	22.3398	21.1103		20.3056	30.6281	23.2431
19.7492	15.9995	17.2949		43.5407	18.886	18.1541		53.8419	21.1347	23.6016
20.1513	21.719	17.6083		14.1186	22.0093	14.7352		29.9108	19.4193	16.422
17.5482	34.6939	11.0894		21.3171	33.8291	18.12		38.0889	20.7016	32.5344
17.9317	18.2424	15.141		29.539	18.8406	22.7333		16.035	19.11	20.0647
14.7659	11.515	11.3527		30.008	11.4609	9.75023		16.037	23.091	26.5676
15.2196	5.37811	9.94478		13.2977	16.3558	17.1546		24.2228	27.6753	14.9283
8.88356	15.1492	22.4014		20.9828	22.027	16.8756		12.1369	20.9595	28.583
13.4695	10.8411	15.2208		26.5588	26.0488	18.6098		13.2747	30.194	20.9104
23.6345	20.257	10.2117		16.5962	29.8493	24.5663		24.9774	22.318	11.2523
18.5226	16.9812	18.1521		14.4702	24.354	14.1766		22.5133	13.3613	17.6786
12.5264	10.8441	19.13		16.3995	28.7808	19.3413		19.1155	14.8463	14.7364
17.1996	21.3743	14.327		18.7839	17.3922	12.7778		25.6365	21.3666	17.5744
17.8098	13.3077	17.1084		18.2282	28.8259	20.5109		20.7742	20.5226	9.21136
21.163	13.1527	14.3173		28.1304	19.8261	24.2138		29.6963	14.0206	16.8994
26.5997	14.4782	19.2485		18.9882	14.5092	20.7486		26.4951	22.6041	18.1612
5.87223	19.3026	13.305		17.8891	17.2759	16.7757		30.3177	29.0381	18.783
17.4481	16.6449	10.5386		21.4989	23.0747	18.9605		42.4429	22.83	18.7354
15.6856	13.081	6.09641		13.3666	38.0467	13.2067		16.9209	18.2782	26.2114
12.2775	18.3578	18.6252		33.4456	44.1739	21.6941		35.2396	12.2743	18.2466
15.3933	15.6157	16.0217		14.8623	26.6553	13.3395		14.4191	25.5453	27.711
16.6702	20.6495	17.4379		29.1367	14.711	22.0389		23.4152	15.0169	23.6839
12.0246	14.3969	15.6184		18.1246	21.7662	22.22		21.5395	39.1734	16.695
15.4316	11.6071	14.4465		16.7617	26.4484	16.0965		14.1584	12.6855	22.7866
17.7721	13.0516	11.1892		20.6563	24.1212	22.3184		34.0944	20.7371	59.0227
11.6657	16.4804	5.13217		13.4188	17.8366	13.7776		22.187	38.6675	15.4523
18.2189	17.1252	16.2286		16.444	11.9405	17.2525		23.4556	18.1245	21.9657
12.5856	16.3658	16.8514		13.3086	25.1832	16.2574		21.3436	43.6045	20.8121
21.6434	42.9521	12.0632		20.137	17.6506	18.0224		18.5199	14.2659	34.1961
13.7059	15.1768	14.4423		18.6906	15.1216	23.5299		30.9058	15.6624	75.7398
17.1768	12.1243	12.213		25.2158	16.477	17.6634		67.1923	56.7006	15.9386
12.5193	23.9667	9.63575		19.3513	16.1583	16.6376		47.9493	33.3375	23.3479
11.0389	11.2212	12.0432		25.0622	22.8492	16.2589		37.1454	4.76307	4.39717
13.2239	15.1085	20.2976		20.2503	27.8979	18.543		4.48946	37.5173	22.0265
22.6122	13.1247	9.567		25.5762	17.8101	22.9927		29.4661	14.7915	12.6265
14.3405	14.8601	11.1077		21.6425	15.58	14.3123		43.8812	31.5235	13.8781
11.5852	10.5899	19.4655		11.9654	19.2805	16.8428		19.7706	17.3243	10.7765
14.6864	14.5665	11.2528		23.0238	14.4337	14.504		33.314	15.5937	18.6304
11.9369	17.5481	14.0686		16.9727	15.4023	22.7467		19.5593	20.0509	51.7444
11.2369	15.4173	24.5429		38.6997	45.5426	24.9763		14.7421	16.5082	32.4152
19.9836	23.6	17.7903		18.4787	38.2932	22.1854		16.3477	22.4858	33.1825
13.9519	13.9484	15.0374		41.4167	24.4744	24.2496		16.8922	23.0838	19.0161
15.2233	17.6492	16.753		13.4926	17.8605	32.8163		13.3218	31.8979	26.9953
11.8434	14.2053	19.0408		25.9051	23.1648	17.714		23.9863	16.0171	12.9332
15.1753	23.1042	14.4903		30.0524	23.6134	28.8588		35.3047	7.09008	15.675
15.0915	14.3606	15.145		18.4581	11.9866	17.0675		19.7465	14.99	17.4025
12.9588	14.139	16.6801		9.80534	15.3665	17.5654		17.4418	14.5396	27.0788
15.6992	12.3899	13.8182		21.1254	20.2541	17.2186		12.6488	20.5175	32.1683
17.5289	16.7749	13.7811		23.1204	25.8507	15.4488		26.915	29.3649	18.5978
17.5859	13.3135	14.463		22.463	20.2434	38.6347		29.6076	21.3834	12.5781
11.6398	17.9549	19.5974		22.984	9.4079	17.0546		16.4637	21.9088	25.2888
13.1356	19.9679	9.96963		11.5264	20.226	15.9468		15.6734	37.3139	27.0487
22.4476	18.0558	18.5296		15.489	16.1091	17.0259		26.29	13.6643	32.4305
13.7853	16.2182	13.0908		19.0481	32.9972	27.6429		37.4826	25.1792	32.9671
14.0135	13.7484	19.3758		17.8445	25.8641	30.3532		19.743	4.22438	17.82
20.13	12.6203	11.6965		30.8641	19.4486	15.764		41.9705	18.3241	45.4476
17.5742	13.5623	12.3329		24.3431	20.1415	12.9527		20.1287	31.9751	13.5939
8.67867	13.5791	13.9567		15.9879	15.9534	12.3122		17.9798	33.9172	15.3258
12.3671	14.7404	12.3883		20.3311	25.1524	20.0102		38.489	30.4819	20.5661
13.4304	16.5901	14.3678		22.4975	18.8011	32.7547		23.4679	26.183	21.8386
20.0279	22.637	23.1604		19.3544	27.1923	17.5088		17.7897	24.4798	10.5697
16.2657	12.713	12.5666		15.4603	14.1584	37.6378		25.7136	17.8998	20.0993
15.1002	11.6626	15.8545		18.0299	19.4999	16.8487		25.0559	27.9305	17.9192
16.0528	14.8567	19.9635		16.8779	30.5756	18.7318		30.5681	14.8347	11.7626
13.4787	18.3369	13.0076		20.0403	17.9952	23.1229		37.1355	38.9978	41.2162
11.9019	13.8437	19.6982		12.7253	17.7085	21.9528		23.2875	39.7294	12.4194
17.1697	17.7616	11.6135		21.8164	22.4785	15.6894		18.5348	26.3743	34.9927
15.9995	8.94611	17.0101		14.7265	13.2022	31.4765		14.3215	33.0587	13.3072
21.719	14.2327	15.9564		13.5416	16.4669	31.8381		20.5433	16.2513	27.1414
34.6939	8.33706	15.1139		22.3243	23.1427	21.909		24.0983	32.695	22.1595
18.2424	7.93067	27.4779		37.767	16.8167	28.1374		23.5786	15.5432	17.6669
11.515	26.3719	16.9407		33.8028	13.6491	16.9509		17.6847	21.2664	17.8184
5.37811	16.7243	15.3711		18.8283	12.4668	19.6678		18.7884	14.4577	13.2125
12.0801	18.025	16.5075		11.4551	21.4026	16.9575		35.2148	30.9898	22.4012
15.1492	9.86484	11.5299		25.5152	29.4879	16.5298		14.123	29.813	39.8053
10.8411	14.3538	13.968		16.3458	19.9131	17.0117		18.0253	17.4952	30.2505
20.257	17.848	13.8676		22.0118	21.3171	18.6744		21.6524	19.1478	27.5452
16.9812	11.1034	18.6919		26.0298	15.1904	16.3305		24.155	14.0394	35.6332
10.8441	19.2511	24.256		29.8267	20.8104	29.3698		36.5898	18.959	31.0137
13.3077	9.75265	10.7272		24.3366	21.1565	18.6806		23.5458	16.0512	7.20248
13.1527	11.3892	13.328		6.30435	22.7686	23.7114		21.1336	27.1858	32.7558
14.4782	22.1231	15.011		28.7592	43.1122	16.9919		20.2935	24.2828	17.8173
19.3026	24.927	8.72455		17.3812	35.1185	11.1311		18.9355	16.804	42.4798
16.6449	12.2146	12.1925		28.8043	21.9889	20.8667		23.5839	17.2469	14.8623
13.081	16.978	15.4495		19.8129	15.2731	24.9753		16.7862	24.4695	16.5031
18.3578	25.4644	37.383		14.5007	23.3976	31.0338		13.6872	21.9587	13.8831
15.6157	12.0135	30.6337		17.265	23.978	14.1213		27.6268	33.6342	19.4993
20.6495	20.3687	18.7417		23.0585	18.3041	17.7406		29.3715	13.3458	24.7175
14.3969	16.5683	32.3922		38.0164	16.2572	21.8709		21.6377	19.9873	18.6883
17.4057	14.9474	15.4066		44.1377	21.5083	14.6159		54.1753	19.6898	7.88082
11.6071	12.022	20.0654		26.6357	13.881	18.3832		17.7511	19.5242	15.3135
13.0516	15.7734	18.251		17.6362	21.1677	26.1437		25.7103	28.5712	15.1537
16.4804	27.4952	23.3215		13.4699	12.0815	16.3839		26.0425	13.5815	44.9946
17.1252	13.4392	16.9679		21.7512	12.4746	17.824		15.6462	45.2055	9.89235
16.3658	13.5679	14.8704		26.4291	13.0503	32.0474		30.0566	35.6325	12.7535
42.9521	15.3558	19.8002		24.104	10.9754	18.833		16.7498	22.8062	19.4592
15.1768	18.7608	14.5778		17.8252	16.1426	21.098		28.6984	12.115	5.43252
12.1243	15.551	15.2541		11.9342	17.8395	15.7324		16.2127	27.491	13.5426
23.9667	9.88973	12.1423		25.1651	23.7064	25.3484		69.7887	17.6451	16.8447
11.2212	10.4906	13.4626		17.6393	12.4069	10.3306		53.9856	22.8594	25.2001
13.4613	20.8212	24.7302		15.1127	15.4451	20.4144		17.5546	18.0126	33.7156
15.1085	11.8419	12.4148		16.4669	17.3739	20.1892		26.7454	30.789	20.7579
13.1247	20.8623	15.8055		16.1484	15.8842	24.381		14.724	27.7346	4.11137
14.8601	20.589	18.0729		22.8332	17.3792	17.3392		27.2567	28.0088	17.8116
10.5899	11.4177	12.5501		27.8772	23.9239	13.1661		16.5012	19.7525	22.3992
14.5665	21.1148	10.3778		17.7988	17.6481	26.0036		22.6861	20.2771	23.169
17.5481	10.3566	14.0004		15.5707	45.6229	20.1094		28.9692	16.6622	27.1438
15.4173	16.3019	14.3233		14.6359	20.2949	19.2659		3.16169	27.1404	16.1452
23.6	14.9341	18.1718		19.2678	15.6563	17.3761		35.8835	18.9943	22.7003
12.2505	14.1759	13.7036		14.4254	15.8811	12.5256		20.8261	19.0038	29.8902
13.9484	15.0636	12.6182		15.3931	20.0905	14.7848		18.4393	15.389	23.8928
17.6492	15.2047	21.5031		45.505	22.7529	16.8319		19.5207	22.0596	15.9245
14.2053	22.1262	32.3216		38.2626	21.5225	14.8921		30.9578	6.98469	21.3896
23.1042	14.6429	17.5747		24.4569	25.7507	19.2077		38.0374	16.661	18.2872
14.3606	17.1547	11.5491		17.849	17.1145	36.4946		37.6562	16.0172	22.5227
14.139	12.7471	14.9622		23.1486	23.8584	13.879		27.8704	16.602	22.329
12.3899	17.5946	15.4947		23.5968	17.0203	10.4907		10.8388	57.8568	13.7006
16.7749	6.44561	17.7714		11.9803	15.6877	15.8968		44.1713	12.3474	17.9148
13.3135	5.22897	17.2771		15.3573	17.873	11.8343		23.8272	23.7044	15.7967
17.9549	16.2187	13.0592		20.2405	16.2911	24.8043		22.785	21.2392	15.631
19.9679	18.0499	15.4826		25.8319	18.2514	20.7717		36.3262	19.6075	19.7094
18.0558	18.6261	15.8981		17.5233	29.3149	21.4016		29.4176	26.5648	15.9178
16.2182	18.966	16.9738		20.2298	24.996	14.4711		33.7579	12.6387	12.5704
38.8914	34.0237	14.3336		9.40371	19.6174	12.6809		27.0372	23.1467	22.7216
16.4396	25.4575	16.6555		20.2124	8.50764	11.9277		43.1397	17.7429	21.3185
13.7484	14.2567	12.8445		16.0992	16.0772	20.5238		50.8269	48.1519	22.3699
12.6203	16.2819	24.1172		32.9716	23.1613	20.7094		26.6913	25.8763	36.7166
13.5623	14.8545	12.5745		25.8453	15.7985	16.1906		43.9877	28.9695	24.7659
12.2362	17.3437	15.2124		19.4357	25.3431	13.348		20.825	22.8887	5.6145
13.5791	16.8162	19.2293		20.128	11.8381	25.9723		17.6575	16.6564	13.3996
14.7404	17.7608	15.0921		15.9437	14.6819	14.9917		24.7106	19.4805	16.1391
22.637	10.7318	12.7902		25.1343	33.264	12.0674		34.9921	19.6726	13.9858
16.9506	17.1058	14.2146		18.7888	39.6011	13.4595		23.9775	24.9798	34.5161
12.713	20.3365	17.2302		27.1722	14.3407	19.5446		16.2386	48.6149	11.8667
11.6626	15.6338	12.1252		14.1503	14.4177	18.8817		32.9079	46.9999	15.8846
14.8567	13.7499	13.2654		19.487	11.4515	17.3661		79.1807	30.6688	11.4947
18.3369	12.0955	14.6218		30.5524	28.931	18.9734		17.3368	23.4611	20.0225
13.8437	13.3618	23.4592		17.9836	17.8273	22.2088		36.2841	7.95567	26.7316
17.7616	16.1702	15.9921		22.4628	13.0946	19.6335		20.4801	22.7358	20.8045
8.94611	17.9672	13.3121		13.1951	21.7169	18.3601		29.9047	16.031	25.3354
14.2327	11.976	14.6434		16.4567	21.4417	14.8643		18.1156	17.6812	20.5573
8.33706	13.6743	8.33835		23.1265	36.9068	12.8614		23.5386	25.0582	11.6754
7.93067	15.2852	23.6817		18.8799	17.2043	12.1004		41.2981	30.8979	13.2941
26.3719	15.0457	13.0678		28.2579	16.273	17.2538		34.8997	18.6053	18.585
15.394	11.393	15.2877		16.8063	17.3764	13.2903		17.6146	21.3191	14.34
16.7243	19.9566	14.6091		13.6418	19.848	22.2405		21.2272	6.00227	21.993
18.025	17.5562	17.9332		12.4601	19.9299	22.5743		25.1827	66.9913	13.3973
9.86484	20.5287	17.9544		24.1716	18.0099	18.3227		12.2762	21.6349	30.0704
14.3538	14.0118	12.7297		21.388	20.6096	9.42379		19.7192	30.8946	43.3496
17.848	19.4473	13.7872		29.4657	19.1722	17.5587		26.2892	28.2784	18.2223
11.1034	13.3809	13.3079		19.8998	30.5909	18.378		14.9385	36.5088	20.2432
9.75265	18.7888	17.0533		21.3025	14.5122	19.7449		32.411	21.5258	14.928
11.3892	11.7903	13.6512		15.1814	16.8154	15.7725		15.7036	16.3264	35.3664
22.1231	15.0074	11.6493		20.7963	14.8985	17.8667		6.38619	24.5177	57.5564
24.927	13.6806	12.5139		22.7443	28.2005	15.5248		40.1377	27.6155	24.4603
12.2146	12.0415	8.72382		21.1421	28.7778	20.2494		25.1571	19.7385	14.3229
16.978	17.358	16.7372		18.2125	23.2759	16.098		20.3427	43.4113	30.7018
25.4644	17.1499	18.938		22.7527	15.9755	18.3064		22.7593	27.685	23.3197
12.0135	14.7295	17.4047		43.0771	12.3525	26.1814		18.5877	34.2166	19.6272
20.3687	12.3245	16.9522		21.9737	21.1103	11.4619		19.3742	21.5824	43.4474
15.7815	15.521	16.6088		15.264	13.4144	8.66993		56.7826	27.1853	21.2373
16.5683	16.2176	18.6661		20.7401	18.1541	16.5848		28.7063	19.5408	16.6508
14.9474	11.6849	12.3003		23.9609	14.7352	16.2345		10.4665	30.252	17.2547
27.4952	14.966	15.277		18.2923	18.12	29.9305		24.8167	13.3108	32.6701
13.4392	13.2854	12.4619		16.2472	25.7999	27.3403		30.6281	11.8413	44.3918
13.5679	17.3434	11.4766		21.4936	22.7333	10.5024		21.1347	11.6062	12.8979
15.3558	16.548	21.8424		13.8733	9.75023	11.1835		11.5245	16.4211	10.344
18.7608	13.5506	14.8656		21.1533	16.8756	45.3792		19.4193	29.0974	31.1137
15.551	12.4318	13.6019		12.0752	18.6098	11.0999		20.7016	3.6118	17.2758
9.88973	26.2399	9.2319		12.4679	24.5663	14.3923		19.11	17.8363	19.7807
10.4906	12.5003	12.1892		13.0431	14.1766	25.668		23.091	35.7266	22.1064
20.8212	13.4655	17.5094		16.1327	22.0513	16.2571		27.6753	25.7599	10.7586
11.8419	18.1378	15.9034		21.3944	19.3413	26.8706		20.9595	31.2303	13.6589
20.8623	10.3501	15.0611		23.6896	12.7778	13.5285		39.2348	18.9697	16.5176
20.589	20.7842	13.191		12.4002	20.5109	18.8296		30.194	18.1332	22.3071
15.736	23.7086	15.0415		15.8746	20.7486	18.8644		22.318	14.7056	10.4793
11.4177	18.1609	21.5072		17.3682	20.684	13.1693		13.3613	29.4991	16.8185
21.1148	11.6286	11.4935		23.9069	16.7757	15.7938		14.8463	22.7093	30.2016
10.3566	12.5284	16.1523		17.6368	18.9605	16.9037		21.3666	24.5693	19.9446
16.3019	15.0666	20.1685		45.5853	13.2067	23.173		20.5226	45.7522	33.3467
14.9341	14.955	13.7469		20.2813	13.3395	16.6111		14.0206	4.04069	30.5114
14.1759	14.6426	16.5688		15.6469	22.0389	17.5172		22.6041	62.6469	13.0076
15.0636	15.1766	13.0253		19.0915	21.3182	33.8256		29.0381	13.7601	20.5487
14.9273	18.1863	17.3239		15.8715	22.22	22.3791		22.83	27.9345	11.6876
15.2047	20.3552	13.9383		20.0771	16.0965	17.1222		22.662	21.2032	11.2864
16.4191	13.4061	13.7008		22.737	22.3184	15.0335		18.2782	23.9103	12.2119
22.1262	16.0934	11.6825		21.5077	9.41153	29.0546		12.2743	18.1597	26.7053
14.6429	12.2736	11.914		25.732	17.2525	16.0722		25.5453	30.6398	31.0761
17.1547	12.996	11.0571		17.1038	18.0224	30.0172		15.0169	23.6535	22.8903
12.7471	12.642	19.2077		23.8414	23.5299	23.761		39.1734	14.7896	20.0191
17.5946	13.5049	14.9795		17.0096	20.4575	14.369		12.6855	19.1186	29.7841
6.44561	11.1225	11.7097		29.3825	17.6634	19.2503		20.7371	31.6426	20.9546
5.22897	11.8357	15.0344		15.6782	13.252	11.2237		38.6675	83.2209	37.048
16.2187	12.0069	16.0237		17.8616	9.60683	20.6364		18.1245	15.7317	75.1678
18.0499	16.5137	15.6185		16.2811	16.9795	16.1081		43.6045	28.3454	24.2031
18.6261	16.3202	23.3613		18.2396	16.6376	12.2351		14.2659	22.7791	24.101
19.7836	20.9154	12.6531		29.2929	16.2589	22.3419		15.6624	19.1045	12.018
18.966	12.1019	16.6523		24.978	24.9867	16.8926		56.7006	18.2278	15.8756
34.0237	18.3083	13.4344		19.6044	18.543	18.1337		4.76307	14.8142	35.5936
22.3462	16.3015	12.9491		8.50413	22.9927	36.2503		15.3128	24.9266	17.6227
25.4575	21.2587	19.4333		16.0674	22.4	18.1548		37.5173	10.0015	10.0318
14.2567	14.7551	13.324		23.145	14.3123	18.4595		14.7915	24.3853	23.3455
16.0263	17.3555	22.9699		15.7889	16.8428	23.9479		31.5235	25.7509	22.721
16.2819	17.2949	7.66802		25.3247	14.504	17.8793		15.5937	22.586	36.2917
14.8545	10.7703	14.4891		11.832	22.7467	19.4051		20.0509	21.4777	5.45642
17.3437	14.6001	29.62		14.6733	24.9763	16.8056		16.5082	25.8881	18.7306
16.8162	11.0894	15.3188		26.2555	22.1854	18.7834		22.4858	29.7611	15.2885
17.7608	15.141	6.2566		33.2382	23.5721	14.5619		24.8399	21.2411	20.6435
10.7318	11.3527	15.602		39.5693	32.8163	22.1849		23.0838	24.5636	17.4003
17.1058	15.137	15.3528		14.3324	17.714	12.465		16.2895	13.6731	21.4024
20.3365	11.6554	14.4355		14.4094	28.8588	13.425		31.8979	26.7124	26.672
15.6338	12.7105	16.078		11.4457	17.9872	24.5969		16.0171	16.0572	15.6049
13.7499	9.94478	19.447		28.9093	17.0675	19.6135		7.09008	17.0007	17.9171
12.0955	10.4814	12.5174		17.8159	17.5654	14.5246		14.99	36.0156	33.5026
11.9159	22.4014	12.5065		13.0875	15.7058	17.2391		14.5396	36.8321	28.3877
13.3618	15.2208	16.5331		21.702	20.8647	19.4824		17.6801	31.3523	11.2519
16.1702	10.2117	11.5047		21.427	17.2186	19.4796		14.6031	21.2008	16.8655
17.9672	18.1521	13.1719		36.8776	15.4488	19.5331		20.5175	23.0712	29.0704
11.9725	14.5204	12.8427		17.1934	38.6347	15.8068		29.3649	13.1158	19.3787
11.976	12.517	12.3893		18.095	17.0546	11.8471		21.3834	17.3779	23.0073
13.6743	19.13	15.9282		17.3654	17.4077	24.6623		21.9088	4.47371	20.9648
15.2852	14.327	9.42397		19.8348	20.3704	11.9743		37.3139	19.2729	25.6133
15.0457	17.1084	14.6149		19.9166	15.9468	11.2869		13.6643	34.3198	21.3448
11.393	14.3173	15.8032		17.9983	17.0259	18.9013		28.8726	14.3515	18.389
19.9566	19.2485	14.492		20.5957	27.6429	18.6667		25.1792	19.7028	30.8477
17.5562	13.9349	16.1711		19.1596	15.764	5.94963		4.22438	24.3506	27.2705
21.1227	17.5467	14.22		30.5677	12.9527	16.6924		18.3241	21.4652	30.7942
20.5287	13.305	10.6629		14.5038	12.3122	16.1328		31.9751	23.1595	21.9026
14.0118	6.09641	13.9796		15.0523	15.9475	16.6787		30.4819	14.6622	26.0848
19.4473	18.6252	13.496		16.8049	20.0102	14.1903		26.183	23.2354	16.7081
13.3809	16.0217	14.5045		14.8897	32.7547	22.1167		30.7151	19.6499	23.6529
18.7888	17.4379	11.0131		28.1795	16.3402	15.8137		29.0596	6.50053	11.9294
15.0074	15.6184	23.2367		28.7563	37.6378	21.5306		24.4798	15.2159	26.3465
13.6806	5.13217	11.9729		14.7708	19.5489	13.1767		17.8998	13.1887	22.7462
17.358	16.8514	14.0315		23.2595	18.7318	25.5352		27.9305	33.6536	23.0663
17.1499	17.3204	10.3337		15.9658	23.1229	22.3763		14.8347	14.6202	13.1568
14.7295	15.8093	12.9933		12.3459	13.9831	12.3673		38.9978	15.0963	28.8723
12.3245	17.8844	15.9573		21.0959	21.7252	13.5648		39.7294	17.1701	24.924
15.521	12.0632	22.4555		18.1424	15.6894	22.2593		26.3743	16.4796	11.8538
16.2176	14.4423	11.6308		14.7266	25.4824	16.5242		33.0587	14.3462	39.5599
11.6849	12.213	19.6324		18.1083	21.909	21.5324		12.4233	14.8525	44.7052
14.966	9.63575	12.1996		25.7812	28.1374	21.6669		32.695	19.4853	21.4428
13.2854	12.0432	16.554		22.7174	19.6678	15.4786		15.5432	20.3162	19.328
17.3434	20.2976	13.8128		9.74576	16.5298	20.3199		21.2664	22.7111	15.7046
16.548	11.9604	21.5623		18.3702	17.0117	12.6776		14.4577	33.0662	9.4337
13.5506	9.567	14.7173		16.8651	16.765	23.0274		30.9898	16.8556	30.9584
12.4318	11.1077	14.6055		19.919	23.1658	22.2329		42.3359	13.8632	23.023
26.2399	15.3333	11.9043		19.2955	16.3305	16.1243		29.813	20.3531	9.89416
12.5003	19.4655	15.7462		18.5977	29.3698	22.0047		17.4952	20.9868	9.39122
13.4655	11.2528	20.7667		24.5487	18.6806	23.6545		19.1478	61.4824	21.0373
18.1378	14.0686	22.822		14.1685	23.7114	20.7299		14.0394	19.6574	22.399
10.3501	24.5429	14.2429		22.0361	16.9919	13.2834		18.959	17.914	26.8446
20.7842	16.4045	18.0619		19.3285	11.1311	11.844		16.0512	22.0685	12.6313
23.7086	17.7903	16.5682		12.7709	20.8667	17.2949		27.1858	14.3235	22.9901
18.1609	15.0374	14.0897		20.4971	14.1213	16.8606		24.2828	24.2831	16.6852
11.6286	16.753	16.241		20.7345	17.7406	13.3651		10.9802	29.6988	27.0124
12.5284	19.0408	14.5893		20.67	21.8709	12.7098		16.804	23.0529	10.7418
15.0666	14.4903	16.8804		16.7652	14.6159	32.0863		17.2469	15.6419	13.2643
14.955	13.8182	9.95321		18.9481	18.3832	13.128		24.4695	16.4005	23.0852
15.1766	14.463	12.8376		13.1994	26.1437	19.0182		23.4753	10.8183	19.4932
18.1863	9.96963	27.9813		13.3321	17.824	17.2252		21.9587	4.85334	16.1407
20.3552	18.5296	13.0633		22.0236	18.3454	16.7205		33.6342	17.641	21.2801
13.4061	13.0908	22.8331		21.3036	32.0474	12.6297		13.3458	18.4276	23.3392
16.0934	19.3758	13.6228		22.2046	18.578	15.9774		19.9873	22.3511	25.0773
12.2736	11.6965	16.5581		16.0866	18.833	17.2007		19.6898	16.223	16.8326
12.642	12.3329	12.1889		22.3029	21.098	20.071		27.1856	21.5073	18.2127
11.1225	16.1233	13.2917		9.40733	15.7324	15.7361		19.5242	22.1542	14.5964
11.8357	12.3883	11.9777		17.2416	25.3484	16.101		28.5712	35.2115	19.9265
12.0069	10.3053	14.756		18.0109	10.3306	13.9671		13.5815	16.6611	32.3152
16.5137	14.3678	10.309		23.5133	20.4144	19.7647		22.7281	19.9041	28.4458
16.3202	23.1604	16.1394		20.4437	24.381	20.1852		19.0327	28.675	20.5907
12.2943	23.0165	13.8799		17.6522	17.3392	15.6347		45.2055	22.0965	17.739
20.9154	12.5666	10.5135		13.2446	13.1661	31.4987		35.6325	8.81457	26.427
12.1019	15.8545	13.6064		9.60278	26.0036	22.442		13.0906	16.4145	50.3668
18.3083	19.6982	11.6486		16.9689	20.1094	27.9317		18.868	3.6493	13.5742
16.3015	11.6135	14.4882		16.6273	19.2659	14.5694		22.8062	28.9709	20.4465
21.2587	11.9822	15.8558		16.249	26.2003	19.7659		19.5487	24.5719	18.1132
14.7551	17.0101	13.6038		20.5348	17.3761	12.6852		37.7081	22.3115	27.1888
17.3555	19.1948	13.9054		24.9688	12.5256	17.8602		12.115	3.44022	19.5377
17.2949	13.5091	11.2352		18.5309	16.8319	10.1666		20.9597	18.6773	13.0005
11.9916	15.9564	11.6117		22.9765	14.8921	22.6673		33.4307	20.3258	23.1309
10.7703	12.8894	11.6874		22.3845	19.2077	16.0358		27.491	18.4516	30.5056
14.6001	15.1139	11.759		14.304	18.9299	18.7736		17.6451	11.2559	19.8305
11.0894	27.4779	14.1565		16.8323	17.842	16.7123		22.8594	91.7734	18.5896
14.1699	18.8936	15.2457		14.4955	18.2202	14.1134		36.229	3.5781	25.7694
11.3527	16.9407	34.7372		22.7308	36.4946	22.2633		18.0126	27.2113	20.7026
15.137	13.4984	17.871		24.9583	13.879	18.5999		30.789	24.8189	36.3969
15.8131	10.5984	14.0841		22.17	20.9092	11.3442		28.0088	15.4665	56.1114
11.6554	17.2316	14.0584		19.0411	10.4907	31.3073		19.7525	18.1952	22.4956
12.7105	15.3711	16.0575		20.5471	15.4344	18.5204		20.2771	30.5429	47.5
9.94478	20.9931	19.1497		23.5555	15.8968	19.0891		16.6622	14.6169	18.9848
10.4814	16.5075	13.3462		32.7909	11.8343	24.7571		18.9943	10.8062	9.66476
22.4014	11.5299	12.8261		17.7027	24.8043	25.7611		19.0038	34.6922	24.9028
15.2208	13.968	14.574		28.8372	20.7717	20.6496		19.735	16.9676	15.8829
10.2117	13.8676	12.6608		17.9757	21.4016	21.5411		15.389	18.8972	13.9376
18.1521	24.256	14.9889		17.0569	14.4711	15.6744		22.0596	43.2889	30.133
14.5204	10.7272	12.0647		17.5542	12.6809	21.8249		17.6603	15.6274	19.9244
12.517	13.328	15.5724		15.6963	11.9277	12.9483		5.20543	30.0402	31.2265
19.13	8.72455	13.2511		17.2077	20.5238	18.433		6.98469	21.173	21.1004
14.327	15.6319	16.1262		15.4396	20.7094	9.04518		16.661	14.0148	15.5769
17.1084	12.1925	10.4155		38.6038	34.3131	14.7284		16.0172	12.5598	26.4846
9.62997	15.4495	13.0775		17.0439	13.348	17.0761		30.562	14.7388	18.0113
14.3173	17.1042	12.3481		17.3967	13.8731	16.1665		16.602	18.4717	11.1366
16.5789	30.6337	14.9966		20.3567	25.9723	13.6846		57.8568	14.7528	24.8539
19.2485	18.7417	13.9467		17.0152	14.9917	15.0961		12.3474	24.5166	15.5695
13.9349	32.3922	10.9544		27.6225	28.6953	13.5243		23.7044	15.7837	20.3879
17.5467	15.4066	34.2627		20.6053	16.2679	16.1889		16.438	45.8928	31.481
13.305	20.0654	14.9867		15.7545	12.0674	25.3091		21.2392	19.0288	23.9977
6.09641	19.072	12.2543		12.9456	13.4595	24.181		19.6075	19.0253	20.2857
18.6252	18.251	9.45537		12.3057	19.5446	14.8781		26.5648	16.8295	11.9905
16.0217	15.8989	20.1741		22.0992	18.8817	19.8963		12.6387	21.387	19.3605
17.4379	13.7798	16.649		19.9969	17.3661	32.7503		23.1467	29.3423	12.6946
15.6184	23.3215	13.8715		32.7294	18.9734	20.5562		17.7429	18.2824	27.1532
5.13217	16.9679	10.331		16.3302	16.2073	34.4386		48.1519	23.5005	15.0484
16.8514	14.8704	12.3068		37.6079	22.2088	15.9622		25.8763	31.8855	17.0498
17.3204	14.5778	25.5006		19.536	19.6335	22.6271		28.9695	26.8784	17.0202
17.8844	15.2541	15.4176		18.7196	18.3601	21.2287		22.8887	17.6425	39.2655
12.0632	12.1423	13.205		23.1067	21.9452	13.9161		16.6564	8.60603	14.3909
14.4423	26.9851	9.53515		13.9751	19.5603	38.7307		19.4805	34.1839	33.1242
12.213	13.4626	12.5235		21.7102	12.8614	21.1274		19.6726	14.5688	22.2747
9.63575	24.7302	15.7883		15.6799	24.0804	13.2052		24.9798	17.6404	46.1533
12.0432	12.4148	22.1098		25.464	12.1004	16.0583		48.6149	17.2807	25.1771
5.16874	15.8055	17.2468		21.8938	13.2903	16.9128		46.9999	20.3719	25.8703
20.2976	12.5514	15.5455		28.1165	22.2405	14.8485		21.5987	15.8666	33.829
14.0178	18.0729	11.266		23.8347	22.5743	7.3379		6.74836	17.7665	16.423
11.9604	12.5501	34.4403		19.6547	18.3227	21.8116		23.4611	41.1191	21.399
9.567	10.3778	15.0228		21.516	9.42379	21.6267		7.95567	33.1822	39.897
11.1077	16.2233	12.3853		16.5196	15.2625	22.5802		22.7358	20.6624	13.5565
15.3333	12.7269	15.8522		17.0011	17.5587	8.36401		16.031	36.7571	17.0865
19.4655	13.7036	16.4999		16.7546	18.378	10.8064		17.6812	22.3224	23.5309
11.2528	21.5031	13.91		23.1495	16.3651	16.9164		25.0582	21.9625	18.9125
14.0686	14.9905	13.7229		16.3204	19.7449	16.3996		30.8979	47.4078	4.3613
24.5429	32.3216	12.1251		29.3477	15.7725	13.0584		18.6053	24.2744	17.6544
17.7903	17.5747	15.579		18.6684	17.8667	18.0483		21.3191	31.0318	21.5473
15.0374	17.1344	12.3356		23.6946	20.2494	25.1758		6.00227	15.3078	17.106
16.753	14.9622	11.5694		16.9813	4.747	13.5633		27.4168	13.7011	20.5941
19.0408	15.4947	14.4432		11.1256	16.098	19.459		66.9913	20.1656	8.33674
14.4903	17.7714	14.8934		20.8526	18.3064	15.5956		21.6349	12.0482	16.275
13.8182	17.2771	15.5685		22.1843	26.1814	31.6882		30.8946	26.7108	21.2342
14.463	25.3692	13.7298		14.1132	11.4619	16.218		28.2784	35.9623	15.014
9.96963	15.4826	12.4196		17.7293	8.66993	19.5753		36.5088	24.2845	19.3802
13.0908	15.8981	12.0309		21.8559	16.5848	4.27495		21.5258	44.6496	18.1203
19.3758	16.9738	14.6792		14.6074	18.3314	21.0576		16.3264	21.9942	18.028
11.6965	14.3336	14.8068		18.3713	27.3403	26.4748		21.5205	6.74058	21.7865
12.3329	14.5352	12.4786		11.1841	10.5024	12.2408		24.5177	15.1733	11.4757
16.1233	16.6555	14.9778		22.4258	24.7604	18.66		44.6106	19.3894	11.427
12.3883	23.3332	11.1637		26.1246	45.3792	19.8177		27.6155	13.0758	32.976
10.3053	12.8445	20.065		17.8126	23.7045	14.8069		19.7385	12.4159	24.1953
17.0036	24.1172	20.4695		18.3335	11.0999	21.9538		43.4113	26.0408	13.9483
14.3678	15.2474	15.6513		21.4697	14.3923	15.4978		26.1152	19.7047	13.1767
23.1604	12.5745	19.754		18.5659	14.6863	17.6092		27.685	29.4068	23.682
23.0165	15.2124	15.0495		18.8207	25.668	16.9716		34.2166	16.6975	24.5832
12.5666	19.2293	16.0365		21.0836	21.0743	15.4009		21.5824	19.8553	32.575
15.8545	14.2146	15.2363		25.3301	16.2571	11.9893		27.1853	18.0451	38.2089
19.6982	17.2302	20.2787		10.3256	26.8706	22.1732		19.5408	12.4753	30.6638
12.5026	12.1252	10.0398		20.4007	16.8569	19.7101		30.252	22.9995	53.7331
11.6135	16.8316	10.8736		24.3636	13.5285	23.3979		13.3108	31.223	20.9969
11.9822	13.2654	12.8263		17.3282	13.6778	23.3671		11.8413	19.8473	12.9518
17.0101	14.6218	20.0925		19.055	20.4712	17.8609		11.6062	9.18879	12.9417
19.1948	15.5508	12.2499		30.4631	18.8296	15.6381		16.4211	21.0792	21.2526
13.5091	23.4592	15.8888		13.1588	20.586	15.2169		29.0974	19.5388	23.5135
15.9564	15.9921	16.8511		25.9847	52.4724	15.6077		20.7579	20.1695	24.4772
12.8894	15.53	12.0989		20.0959	15.7938	20.8976		25.6288	26.3586	28.0365
15.1139	14.6434	12.0675		19.2533	23.173	9.77959		3.6118	23.857	19.0718
27.4779	8.33835	40.1605		26.1812	17.5172	29.061		17.8363	14.1958	17.2994
18.8936	15.2877	8.95602		17.3652	17.1222	18.706		35.7266	18.7052	13.5895
16.9407	14.6091	10.8078		12.5189	15.0335	18.5402		25.7599	10.6698	20.6638
13.4984	17.9332	16.0469		16.8214	16.0722	17.6866		31.2303	18.8401	19.9893
10.5984	17.9544	25.1082		14.8834	16.8633	21.013		18.9697	15.3096	25.4333
17.2316	13.7872	13.2704		19.1951	15.9565	14.4678		18.1332	17.113	17.1442
15.3711	15.2761	9.72957		18.9175	23.3755	24.6594		14.7056	8.27445	15.7738
20.9931	17.1941	22.0153		17.8306	23.761	24.0795		24.5693	11.8213	18.4903
16.5075	13.3079	20.5408		36.4657	16.3777	14.3232		46.4536	16.4021	20.0452
11.5299	17.0533	19.5824		13.8713	11.2237	21.3773		45.7522	14.6183	15.6013
17.203	15.9661	14.271		20.895	20.6364	20.6889		4.04069	27.2052	16.5106
13.968	16.613	11.8592		16.2209	21.2031	19.1772		62.6469	16.3782	19.9735
13.8676	13.6772	11.5836		10.4856	19.4368	10.6154		27.9116	16.345	21.1124
24.256	13.6512	20.4375		15.4252	16.1081	23.5474		13.7601	12.924	9.25573
10.7272	11.6493	14.1574		15.8872	12.2351	18.244		27.9345	25.2391	27.7747
13.328	12.5139	16.2336		11.8284	22.3419	17.8093		21.2032	7.57463	14.4099
8.72455	14.074	20.8672		24.7864	16.8926	29.7876		23.9103	23.4088	15.3429
15.6319	18.4729	15.353		20.7577	18.1337	18.2878		30.6398	17.1009	27.3078
12.1925	8.72382	13.32		21.3869	36.2503	17.7567		23.6535	11.1262	7.58385
15.4495	16.7372	15.5418		14.4627	18.1548	4.42232		45.2808	26.9462	22.2773
17.1042	21.8885	12.4998		22.5769	18.4595	20.6841		14.7896	15.4306	23.0283
18.7417	17.4047	15.6895		12.6743	23.9479	13.7962		19.1186	28.3904	12.7897
32.3922	16.9522	14.3165		11.9214	17.8793	19.8715		31.6426	25.4718	28.8585
15.4066	13.4637	12.8523		20.51	27.2223	18.652		83.2209	31.3405	17.6108
19.072	16.6088	17.0071		20.6954	19.4051	15.434		15.7317	22.5555	15.2027
18.251	18.6661	17.0841		34.2863	16.8056	8.38503		28.3454	35.339	25.39
15.8989	12.3003	14.1874		13.3406	18.7834	18.7409		22.7791	14.1573	19.7092
13.7798	15.277	28.2837		25.9534	14.5619	22.0787		19.1045	13.6826	15.9218
23.3215	12.4619	30.9898		14.9829	22.1849	28.7017		18.2278	18.1208	56.5953
16.9679	23.7652	15.0256		16.2579	12.465	16.6776		54.207	31.0754	19.2225
14.8704	11.4766	24.4254		12.0611	18.9274	8.50778		17.048	19.4295	20.0043
14.5778	21.8424	11.6898		13.4519	21.7723	19.307		14.8142	12.964	19.698
15.2541	14.8656	24.8684		19.2394	29.1384	14.6593		29.6866	12.7511	15.1854
12.1423	13.6019	13.9309		19.5316	15.088	14.1237		24.9266	22.8598	16.3382
26.9851	9.2319	12.3065		18.8693	14.4954	13.7042		10.0015	14.7477	14.3586
13.4626	10.0832	10.2525		17.3551	23.2907	9.94942		25.7509	25.0264	22.0899
24.7302	12.7749	16.044		18.961	24.5969	20.1533		22.586	18.4188	13.3086
15.6765	17.5094	16.9193		22.1934	19.6135	18.1491		21.4777	18.6389	13.1211
12.4148	13.191	12.1211		19.6205	14.5246	11.1118		25.8881	32.0045	33.3651
15.8055	15.0415	11.0953		18.3482	19.5331	16.0826		29.7611	28.5334	16.1361
12.5514	21.5072	17.5628		21.93	15.8068	21.3838		21.2411	18.0869	18.5812
18.0729	11.4935	16.6491		19.5474	16.2692	12.7226		24.5636	19.1483	11.6794
12.5501	16.1523	12.4565		12.8544	9.74748	13.533		13.6731	34.245	31.6727
10.3778	13.7469	12.2155		24.0633	24.6623	37.4555		26.964	13.1207	12.884
16.2233	13.605	12.8464		12.094	11.9743	14.4325		26.7124	27.2713	15.4675
12.7269	15.3776	15.7187		13.2829	18.9013	32.7926		16.0572	13.4432	22.4883
12.7809	13.0253	15.3593		22.2251	16.8558	8.15254		17.0007	30.4191	15.2992
13.4141	17.3239	21.4243		22.5586	5.94963	11.5814		36.0156	8.52801	44.0803
13.7036	13.9383	14.0323		18.3108	16.6924	35.8054		16.6439	15.9061	13.8708
12.0503	13.7008	15.4045		9.41958	16.1328	26.356		36.8321	22.9213	51.6482
21.5031	11.6825	17.1842		15.2535	19.2083	14.366		31.3523	24.289	26.7895
14.9905	11.914	16.7405		17.5475	16.6787	27.1211		21.2008	25.1771	25.2073
17.5747	11.0571	19.4888		18.3662	14.1903	20.0341		23.0712	7.75576	20.7693
17.1344	19.2077	15.5597		16.355	22.1167	14.317		13.1158	17.9017	18.6047
14.9622	14.9795	13.9154		19.7317	15.8137	22.8933		17.3779	17.8705	27.6448
15.4947	11.6245	14.6851		15.7629	21.5306	21.2504		26.3012	7.35743	15.0494
17.7714	13.7617	15.838		17.8553	13.1767	21.1354		4.47371	14.0973	19.3172
17.2771	11.7097	17.4499		20.2358	25.5352	16.1652		19.2729	28.7922	47.0675
25.3692	15.0344	14.3816		4.7462	22.3763	15.5247		46.3723	16.6586	29.0586
15.4826	16.0237	15.0419		16.0882	12.3673	16.2293		34.3198	37.9276	14.8829
36.8385	15.6185	13.6578		18.2946	13.5648	21.2115		14.3515	45.4584	19.4339
15.8981	10.7784	14.423		17.5704	22.2593	17.8247		19.7028	34.4799	27.8975
16.9738	23.3613	11.9085		11.456	16.5242	13.7667		21.4652	15.5771	21.1667
14.3336	12.6531	19.6463		8.6663	21.5324	24.2793		23.1595	41.5144	34.7486
14.5352	16.6523	12.8845		16.5745	21.6669	21.6343		14.6622	11.3172	57.5691
16.6555	13.4344	14.3287		18.3196	15.4786	10.3415		22.9113	23.2431	18.6544
23.3332	12.9491	12.848		27.3201	20.3199	29.0812		23.2354	26.4739	28.6855
12.8445	19.4333	6.45189		10.4973	12.6776	17.4387		19.6499	23.6016	15.4218
11.5096	34.2313	13.9599		24.7426	23.0274	12.6122		6.50053	16.422	47.2927
24.1172	13.324	14.9766		45.3418	22.2329	16.3505		15.2159	32.5344	19.9111
15.2474	14.5449	17.7389		23.6877	16.1243	18.0575		13.1887	20.0647	11.7567
12.5745	13.9629	13.9867		11.0944	22.0047	18.0829		33.6536	30.5061	15.9931
15.2124	22.9699	16.2677		14.3839	25.9738	30.0644		14.6202	26.5676	17.434
14.3375	7.66802	13.3291		14.6777	34.4181	20.0566		15.0963	14.9283	34.9934
19.2293	14.4891	22.1039		25.6494	22.2479	26.3769		43.7948	28.583	23.2686
14.2146	29.62	17.6536		21.06	20.7299	16.5201		25.8519	19.0795	24.4967
17.2302	15.3188	15.9581		16.2472	13.2834	16.2012		17.1701	20.9104	23.3557
12.1252	6.2566	16.0614		16.8464	24.4782	19.4803		16.4796	13.3676	27.2137
16.8316	13.0094	10.4124		13.5209	26.2747	14.9915		44.4063	26.0594	21.0628
13.2654	15.602	18.4768		13.6702	11.844	23.1685		3.56394	13.1934	10.619
15.5508	15.3528	15.2827		18.8173	15.574	13.3056		14.3462	17.6786	18.7159
23.4592	23.8397	14.6116		20.5721	17.2949	18.7442		14.8525	14.7364	38.6711
16.3687	13.7157	12.8387		52.4282	16.8606	17.5664		19.4853	17.5744	28.126
15.9921	16.078	18.1334		15.7843	13.3651	19.764		20.3162	9.21136	25.4199
15.53	19.447	12.1968		23.1567	12.7098	13.4079		15.3807	18.1612	20.1994
14.6434	12.5065	24.4548		17.5061	14.971	13.3136		22.7111	18.783	15.4107
15.7222	10.1696	14.3052		21.7177	32.0863	15.3979		33.0662	17.967	14.0532
8.33835	16.5331	22.5761		17.1114	13.128	10.5191		16.8556	26.2114	15.3353
15.2877	11.5047	15.7942		15.0247	19.0182	44.008		20.3531	19.5555	31.4998
14.6091	13.1719	18.2624		16.0623	15.0451	19.7346		20.9868	27.711	24.983
17.9332	12.8427	15.0933		16.8528	17.2252	21.5949		61.4824	12.9009	30.0222
17.9544	12.3893	13.0848		15.9468	16.7205	10.4		19.6574	26.4784	29.7543
13.7872	18.4877	17.3523		23.359	12.6297	26.4817		17.914	11.5931	10.2806
15.2761	23.2757	18.2602		23.7441	15.9774	11.6004		22.0685	23.6839	13.498
17.1941	24.362	9.72909		23.7865	15.7361	9.12707		14.3235	29.3312	8.42991
13.3079	9.42397	13.3186		16.3677	16.101	12.6053		24.2831	16.695	7.77887
17.0533	14.6149	16.3157		11.2181	13.9671	13.863		29.6988	22.7866	14.8136
15.9661	15.8032	13.0082		20.6224	19.7647	23.6722		23.0529	59.0227	15.1845
13.6772	17.2039	23.5653		21.1886	20.1852	20.9741		15.6419	15.4523	12.3898
13.6512	14.492	16.7966		19.4239	15.2904	6.34801		35.3216	20.8121	15.2245
11.6493	14.22	14.7284		16.0983	15.6347	14.7527		16.4005	35.3707	17.2579
20.1973	10.6629	20.6018		12.2286	31.4987	13.3674		4.85334	20.7871	13.6469
12.5139	13.9796	9.71725		16.8821	18.1386	36.7794		17.641	34.1961	24.1459
14.074	13.496	17.5808		18.122	27.9317	19.9811		43.5413	26.7852	27.2195
18.4729	17.6599	14.0479		36.2216	14.5571	26.1363		18.4276	75.7398	20.5332
18.8675	19.5528	14.2958		18.1431	19.7659	17.9127		22.3511	52.2892	21.7964
8.72382	13.9287	10.1415		18.4475	12.6852	16.9033		16.223	23.3479	29.1329
16.7372	14.5045	15.6138		23.9309	45.1427	24.5078		21.5073	4.39717	12.7978
21.8885	23.231	17.1214		17.8678	17.8602	16.3039		22.1542	22.0265	14.1546
17.4047	11.0131	12.1067		19.3923	10.1666	22.7531		35.2115	25.7831	18.2416
16.9522	15.6099	9.84287		16.7951	22.6673	18.5996		16.6611	12.6265	24.1437
13.4637	14.5257	17.3444		18.7711	16.0358	15.6353		19.9041	13.8781	22.3927
16.6088	23.2367	19.263		14.5534	18.7736	14.9303		28.675	10.7765	91.2098
18.6661	16.9599	17.1903		22.1695	16.7123	20.1205		22.0965	18.6304	24.6029
12.3003	11.9729	13.5642		12.4583	14.1134	14.2305		16.4145	18.2743	13.9518
15.277	12.8282	14.1483		18.915	17.8867	19.1765		3.6493	51.7444	19.4835
12.4619	14.0315	11.8124		21.7573	13.1665	24.8144		28.9709	25.3765	14.6241
23.7652	18.1867	17.5971		29.1165	9.96368	15.9139		3.44022	23.1771	19.9358
11.4766	10.3337	11.6669		15.0791	15.2383	22.3696		18.6773	20.0999	21.2766
21.8424	14.3991	14.5755		19.8506	20.4777	18.0472		20.3258	19.0161	12.4091
14.8656	12.9933	18.4061		14.4872	18.0031	18.2793		18.4516	26.9953	13.015
13.6019	15.9573	14.4006		23.2743	11.3442	14.9586		11.2559	12.9332	14.0403
9.2319	22.4555	18.8633		24.5793	18.5204	22.2144		91.7734	23.9048	20.3253
10.0832	13.2297	15.0187		20.1149	25.7611	22.8521		3.5781	22.4464	20.0903
12.7749	11.6308	12.1364		19.6005	20.6496	21.5479		27.2113	15.675	25.7338
19.0379	19.6324	14.3274		14.5161	15.8236	18.8944		24.8189	17.4025	24.6878
17.5094	12.1996	16.4481		19.5201	21.5411	12.5235		15.4665	24.4798	7.89111
13.191	20.4119	11.9875		15.7972	15.6744	16.0833		18.1952	27.0788	14.3599
16.7535	16.554	8.79562		16.2592	38.3706	15.1367		30.5429	32.1683	24.7859
30.5445	11.3647	8.053		9.74331	21.8249	14.0196		14.6169	18.7407	29.575
15.0415	19.7382	13.2733		24.6447	12.9483	17.5733		10.8062	18.5978	12.0293
21.5072	13.8128	16.277		11.968	14.8441	19.1328		16.9676	12.5781	21.0723
11.4935	11.3989	20.5987		18.889	9.04518	14.4069		57.3786	25.2888	27.5929
16.1523	15.8453	12.7826		26.5858	14.7284	14.3543		18.8972	27.0487	17.7987
18.2968	12.7739	12.7632		16.8453	17.0761	14.8539		37.3957	47.9592	21.0387
13.7469	21.5623	13.3509		5.94816	17.9774	21.3705		43.2889	12.1716	24.5957
13.3613	19.9469	10.3576		16.682	16.1665	31.1922		15.6274	34.33	15.551
15.3776	16.3389	15.5722		16.123	13.6846	19.2182		30.0402	24.7927	25.3437
13.0253	10.4948	15.5118		19.1957	44.6328	22.4632		21.173	20.4827	21.5
17.3239	14.7173	16.7902		16.6684	15.0961	12.6719		14.0148	32.9671	34.7932
13.9383	14.6055	20.1163		14.1822	32.8233	22.2933		12.5598	20.0994	28.1808
13.7008	20.7667	17.8802		22.1014	13.5243	18.5328		14.7388	22.2914	17.7786
11.6825	22.822	19.3339		15.8041	16.1889	17.65		18.4717	17.82	18.7591
11.914	14.2429	14.7565		21.5159	11.5741	24.1458		14.7528	45.4476	12.3821
11.0571	22.7947	11.0585		13.1694	25.3091	14.4561		24.5166	21.2689	17.1686
19.2077	18.0619	15.3805		22.3607	17.3456	21.7184		15.7837	35.7082	22.9534
14.9795	16.5682	15.7736		12.3607	25.3716	19.4252		45.8928	25.8683	13.9483
11.6245	14.0897	16.7899		13.5572	14.8781	24.0849		19.0288	13.5939	15.2539
11.7097	16.241	22.2372		22.2439	19.8963	18.1555		19.0253	44.3484	22.2997
15.0344	10.9942	12.6973		16.514	17.5423	14.3		16.8295	15.3258	34.2698
16.0237	14.5893	25.132		21.652	27.9869	12.2926		21.387	20.5661	19.6177
15.6185	16.8804	16.3757		15.4693	32.7503	25.5297		29.3423	10.5697	15.5761
10.7784	9.95321	24.3233		20.3062	34.4386	26.4005		41.6711	20.0993	21.9559
23.3613	12.8376	19.0733		12.6707	15.9622	22.2168		25.425	23.8501	16.8538
12.6531	27.9813	22.7883		23.0113	21.2287	18.7163		27.8175	17.9192	23.7962
16.6523	13.0633	17.7461		22.2175	23.0051	16.0951		18.2824	20.0631	7.26052
13.4344	22.8331	11.0374		16.1144	38.7307	11.0592		23.5005	20.0522	21.882
12.9491	13.6228	11.2102		17.8612	13.2596	20.5316		31.8855	11.7626	14.4903
19.4333	13.5541	14.121		21.9895	21.1274	16.1873		26.8784	10.9201	28.0043
34.2313	16.5581	24.9789		25.9549	13.2052	11.8765		17.6425	41.2162	21.8466
13.324	12.1889	13.6844		34.3913	16.0583	17.0288		8.60603	7.21622	21.2254
11.7217	13.2917	18.1346		22.2325	16.9128	27.8052		34.1839	12.4194	30.9975
13.9629	11.9777	12.1898		20.7159	14.8485	20.1009		14.5688	12.9844	23.8298
22.9699	14.756	18.2075		13.276	19.3731	16.9017		25.9758	34.9927	23.2642
33.4253	10.309	9.85222		24.4607	7.3379	14.1058		17.6404	19.0143	35.5769
7.66802	16.1394	13.6009		26.2555	18.621	14.3047		17.2807	13.3072	28.8215
14.4891	13.8799	15.2656		11.8381	21.8116	20.0499		20.3719	27.1414	19.6282
29.62	20.991	12.1586		35.1032	21.6267	17.3737		15.8666	22.1595	11.207
15.3188	10.5135	14.0961		15.5646	17.0554	16.6246		17.7665	22.4012	16.9263
6.2566	13.6064	13.7355		17.284	35.9375	24.6205		41.1191	18.945	43.0865
13.0094	11.6486	16.2905		16.8501	8.36401	27.3501		20.6624	39.8053	16.3357
15.602	14.4882	13.9453		13.3577	10.8064	17.0247		36.7571	15.7619	16.0298
15.3528	15.8558	10.3971		12.7029	16.9164	19.7661		22.3224	27.5452	14.6101
23.8397	13.6038	12.275		14.9624	16.3996	21.3141		21.9625	35.6332	13.5
13.7157	13.9054	12.3977		32.0617	14.882	16.0983		27.0607	7.20248	21.8695
16.078	21.3601	14.0583		13.1208	13.0584	21.0301		47.4078	32.7558	15.16
19.447	11.2352	12.9011		19.0057	18.0483	13.3014		31.0318	17.8173	16.8295
12.5065	11.6117	17.6692		15.0364	25.1758	18.1111		15.3078	22.3428	20.2672
10.1696	11.6874	16.7797		17.2144	13.5633	12.9851		13.7011	29.2179	33.1263
16.5331	11.759	21.7517		16.7102	19.459	4.73137		20.1656	14.8623	15.5753
11.5047	12.8855	17.068		12.6229	15.5956	17.1171		29.5337	15.5025	23.9681
13.1719	12.5414	16.6691		15.9677	16.218	32.4359		12.0482	13.8831	16.6015
12.8427	34.7372	30.3121		15.7266	18.7037	19.9546		16.311	19.4993	13.24
12.3893	17.871	14.9875		16.0912	19.5753	23.6803		26.7108	27.1036	25.9381
18.4877	14.4929	21.4346		13.9591	4.27495	19.2848		35.9623	24.7175	16.3028
23.2757	14.0841	19.6296		19.7516	21.0576	15.4012		24.2845	27.5856	23.7589
24.362	14.0584	11.4221		20.1717	26.4748	23.4593		44.6496	23.4524	21.1932
9.42397	16.0575	16.9324		15.2813	26.8293	16.9051		21.9942	18.6883	26.0454
14.6149	19.1497	19.5425		15.6253	12.2408	15.2215		6.74058	7.88082	12.3555
15.8032	18.7417	13.3682		31.4746	18.66	21.5442		19.3614	15.3135	50.4399
17.2039	13.3462	17.1593		18.1269	19.8177	10.5318		15.1733	15.1537	13.9833
14.492	12.8261	14.1887		27.911	14.8069	15.2839		12.4159	44.9946	25.1298
18.9032	14.574	17.7364		14.5487	21.9538	14.4057		26.0408	9.89235	16.4693
14.22	14.2098	13.8073		19.7528	15.8868	13.7963		23.9123	12.7535	23.3802
10.6629	12.0647	17.3907		12.6783	17.6092	15.5856		19.7047	27.1401	25.4197
13.9796	15.5724	16.5002		32.3068	16.9716	14.5736		29.4068	31.4899	18.1445
13.7836	13.2511	16.7802		41.0897	15.4009	26.3207		16.6975	39.906	11.8376
13.496	16.1262	12.3766		17.8488	17.2258	19.5988		19.8553	19.4592	8.49386
17.6599	10.4155	17.2963		10.1618	11.9893	15.1434		18.0451	5.43252	20.6926
19.5528	12.3344	17.7098		16.026	13.6942	14.7143		12.4753	24.8846	6.16507
13.9287	12.3481	14.6835		19.3914	22.1732	17.5274		22.9995	13.5426	19.9198
14.5045	8.6498	18.6572		18.7613	19.7101	11.5108		31.223	16.8447	19.8297
23.231	14.9966	20.0209		16.7019	23.3979	14.7394		32.9142	25.2001	34.7296
11.0131	13.7239	8.76714		14.1053	23.3671	11.7623		19.8473	33.7156	18.0539
14.5257	13.9467	15.2477		17.8752	15.6381	18.0445		9.18879	24.5202	22.4271
23.2367	14.7284	14.4342		13.1595	15.2169	13.4683		15.6865	30.6587	10.7386
13.508	10.9544	11.5277		9.95919	18.2226	42.9236		21.0792	20.7579	16.12
16.9599	14.9867	18.341		15.2293	15.6077	15.5913		19.5388	4.11137	22.8607
11.9729	12.2543	12.1247		20.4639	20.8976	18.1787		20.1695	17.8116	13.2735
12.8282	9.45537	18.1033		17.9915	9.77959	25.3427		26.3586	22.3992	19.4091
14.0315	20.1741	14.2357		4.84574	21.9997	13.9741		23.857	23.169	24.8202
18.1867	16.649	12.9668		11.3385	29.061	21.7714		14.1958	23.994	39.3419
10.3337	13.8715	3.86826		17.8676	16.165	13.4208		18.7052	32.5862	19.5569
14.3991	10.331	15.6971		20.6356	18.5402	19.4414		39.8767	27.1438	18.4894
12.9933	12.3068	13.2533		15.8141	17.6866	14.9792		10.6698	16.1452	28.6122
17.6581	27.7829	35.9877		21.5263	20.5604	16.7568		15.3096	22.7003	21.3291
15.9573	25.5006	16.7349		15.6649	25.6834	18.8501		17.113	18.3536	17.7465
22.4555	15.4176	14.1833		38.3399	21.013	21.7813		8.27445	21.0878	15.0283
13.2297	9.53515	16.4807		21.8099	19.9605	17.5436		11.8213	29.8902	18.6514
11.6308	14.5838	14.0714		12.9413	14.4678	14.3569		16.4021	23.8928	14.0267
19.6324	12.5235	15.6944		9.04126	24.0795	19.2998		14.6183	1.25155	22.0473
12.1996	15.7883	20.2391		14.7198	14.3232	22.6762		27.2052	16.8124	24.5924
20.4119	22.1098	16.1778		17.0654	21.3773	26.2414		16.3782	21.3896	20.4586
15.8481	15.0731	26.0353		21.4447	20.6889	18.076		16.345	46.1671	23.3897
16.554	17.2468	17.8036		13.6772	10.6154	16.6418		12.924	18.2872	16.9961
11.3647	15.5455	41.3839		44.5962	23.5474	10.2388		25.2391	22.9815	7.04203
19.7382	11.266	22.7576		15.0871	18.244	17.7499		7.57463	22.5227	21.3619
13.8128	34.4403	13.5604		32.7979	17.8093	21.4638		23.4088	20.3621	21.6643
15.8453	15.0228	15.0447		13.5167	29.7876	20.3711		17.1009	23.6219	22.5373
12.7739	17.9855	15.2372		16.179	17.4115	25.164		11.1262	22.329	34.4193
21.5623	12.3853	15.1308		25.3906	18.2878	16.8261		15.4306	13.7006	30.4864
15.5558	15.8522	11.5372		11.5683	17.7567	30.2174		26.2063	37.8756	18.099
19.9469	16.4999	22.9744		25.2908	4.42232	19.9722		25.4718	17.9148	23.7442
16.3389	19.4767	16.7385		17.3347	20.6841	33.4423		22.5555	15.7967	21.0376
17.7836	13.7229	20.1123		25.3533	13.7962	22.2532		35.339	15.631	19.8486
10.4948	12.1251	26.51		14.8694	19.8715	16.2056		32.117	17.2369	24.2947
14.7173	15.579	14.162		19.883	18.652	31.5352		18.1208	18.7315	21.2916
14.6055	14.4432	16.5212		17.5312	18.2663	19.2918		31.0754	19.6258	21.0462
20.7667	15.5685	19.8078		27.966	15.434	31.5971		19.4295	19.739	19.6898
22.822	12.4196	12.2585		32.725	8.38503	20.9432		12.964	19.7094	17.909
14.2429	14.6792	17.3993		34.4117	18.7409	26.427		12.7511	15.9178	15.3495
22.1751	14.8068	11.6479		21.2142	22.0787	18.5302		22.8598	20.1545	11.738
22.7947	12.4786	13.379		22.989	28.7017	14.7759		14.7477	12.5704	32.559
18.0619	18.2967	17.3667		38.6997	28.0649	16.6489		25.0264	23.1329	20.608
11.7663	11.1637	17.0174		13.2524	8.50778	14.9157		18.4188	22.7216	19.4313
16.5682	9.13771	10.7453		21.113	19.307	28.2667		32.0045	21.3185	10.9636
14.0897	20.065	20.9424		13.1979	15.4958	19.0739		28.5334	35.177	16.8151
16.241	20.4695	26.3401		16.0485	14.6593	19.0375		18.0869	36.7166	34.4484
10.9942	19.754	11.6388		16.9022	14.1237	17.7579		19.1483	14.8679	20.9385
14.5893	15.0495	14.288		14.8397	15.6159	25.3832		34.245	25.9932	46.837
16.8804	14.0834	14.707		19.3603	13.7042	21.2347		13.1207	29.7421	23.656
9.95321	20.5483	14.0879		7.33523	9.94942	25.175		27.2713	24.7659	9.11696
12.8376	15.2363	23.2795		18.6089	14.2944	26.5905		13.4432	15.3807	23.1351
27.9813	20.2787	14.8527		21.7966	20.1533	20.7904		30.4191	5.6145	26.7477
13.0633	10.0398	27.3968		21.6118	28.6194	19.1374		29.8255	13.3996	5.23714
22.8331	15.3724	13.2255		17.0447	18.1491	14.4177		8.52801	16.1391	20.3334
13.6228	10.8736	12.8306		35.9092	11.1118	18.2203		15.9061	57.5385	19.0232
13.5541	12.8263	14.8565		8.3606	16.0826	15.1398		22.9213	13.9858	26.3773
16.5581	20.0925	4.02781		18.2665	21.3838	13.7656		24.289	34.5161	12.4825
12.1889	20.009	13.6724		10.801	12.7226	13.6065		25.1771	46.6211	47.5361
13.2917	12.2499	15.4065		16.9058	13.533	28.9154		27.5091	25.3184	14.6493
11.9777	15.7313	22.5955		16.3895	27.8222	12.9799		7.75576	11.8667	23.5843
14.756	25.3511	15.0119		14.8732	38.4613	19.4096		17.9017	15.8846	29.3493
10.309	15.8888	14.6139		13.0512	37.4555	13.2322		17.8705	30.5806	14.8915
12.6798	16.2615	15.8727		18.0368	14.4325	10.5568		7.35743	11.4947	12.4215
16.1394	16.8511	16.1165		23.2428	21.1717	23.7964		14.0973	20.0225	11.3337
13.8799	12.0989	11.5417		25.1576	8.15254	19.0013		20.2349	26.7316	21.5529
20.991	17.424	15.92		13.5557	11.5814	22.0826		28.7922	33.4083	11.1772
10.5135	45.5999	17.1843		19.4461	35.8054	16.3366		16.6586	37.8203	22.5382
13.6064	40.1605	30.0426		15.5862	26.356	18.4899		37.9276	20.8045	22.7232
11.6486	18.2488	18.52		16.2081	14.366	18.3027		45.4584	4.44406	16.6152
14.4882	8.95602	22.1149		18.6915	27.1211	15.5685		34.4799	25.3354	24.9564
15.8558	10.8078	15.9396		19.5623	20.0341	34.1728		15.5771	20.6816	21.3465
21.9495	16.0469	18.6624		4.27433	21.2504	20.665		41.5144	17.855	49.3157
13.6038	16.0831	18.5879		28.6347	16.1652	15.2918		11.3172	24.4914	24.6702
13.9054	13.605	48.1447		21.0432	15.5247	23.7241		23.2431	19.7811	34.4128
21.3601	15.5302	14.5401		15.7812	21.2115	15.9679		26.4739	20.5573	17.903
11.2352	22.3946	20.1316		26.4554	17.8247	16.7747		23.6016	27.7044	39.5772
11.6117	9.72957	11.9934		26.8095	24.0185	16.5349		16.422	18.585	15.1675
11.6874	22.0153	16.0722		12.2343	23.8226	16.0426		32.5344	23.6966	17.6126
11.759	12.0601	11.9996		12.6588	13.7667	16.4292		26.6108	14.34	13.4938
12.8855	20.5408	14.3016		18.6479	24.2793	21.2804		30.5061	43.8288	21.9288
12.5414	19.5824	12.5625		19.8045	21.6343	17.815		26.5676	15.0302	20.8922
34.7372	14.271	11.511		14.7982	10.3415	60.1317		14.9283	21.993	25.8759
17.871	11.8592	13.7652		21.9386	29.0812	21.306		28.583	13.3973	16.7375
14.4929	20.4375	28.728		15.8771	17.4387	24.7562		19.0795	21.5757	23.9745
14.0841	19.7029	13.5955		17.598	34.7083	28.4215		4.98459	26.5094	20.6862
14.0584	14.1574	26.9353		16.961	12.6122	17.5976		20.9104	17.1619	15.5783
16.0575	16.2336	15.3085		15.3917	16.3505	22.0123		13.3676	21.3676	15.8535
19.1497	15.353	13.0343		26.4346	18.0575	21.0597		26.0594	11.9067	16.1956
18.7417	13.32	13.4868		17.215	17.9085	16.4701		13.1934	18.408	31.19
13.3462	15.5418	15.1795		11.983	30.0644	19.5145		17.6786	43.572	15.8722
11.804	12.4998	14.0691		22.1578	20.0566	16.2297		14.7364	30.0704	11.3672
12.8261	15.6895	12.0839		19.697	26.3769	10.1534		17.5744	43.3496	17.9814
14.574	14.3165	12.3219		23.3814	32.9396	17.5975		9.21136	20.2432	14.3749
14.2098	12.8523	16.7867		23.3506	11.0959	21.5763		18.1612	35.3664	18.3738
12.0647	17.0071	16.6719		15.6286	16.5201	26.2005		18.783	57.5564	25.4307
18.3396	17.0841	17.0186		20.9202	16.2012	19.801		24.1719	24.4603	20.642
15.5724	14.6143	10.7663		15.2079	19.4803	13.5296		17.967	42.8686	23.1357
13.2511	14.1874	11.2912		15.5983	14.9915	25.9448		26.2114	23.3197	15.7214
16.1262	28.2837	13.2042		20.8834	23.1685	20.4342		19.5555	19.7973	15.5623
21.7566	30.9898	11.2711		9.7751	18.3608	16.0709		27.7095	21.7524	19.0879
21.3517	15.0256	14.3923		21.9845	19.2675	22.836		12.9009	22.4664	21.209
12.3344	24.4254	21.7928		34.3303	10.232	17.5459		28.6916	19.6272	19.8042
12.3481	11.6898	17.849		29.0392	13.3056	12.8766		26.4784	43.4474	20.243
8.6498	24.8684	17.1623		16.1551	18.7442	13.3466		20.1758	22.8295	21.0704
14.9966	13.9309	15.8955		18.5282	17.5664	14.7313		11.5931	20.4797	19.5197
13.7239	18.6497	15.4382		17.6753	19.764	18.2754		12.3329	17.2547	19.737
13.9467	19.1796	12.51		20.5465	14.4073	17.2679		20.228	32.6701	22.2285
14.7284	22.8479	13.3159		25.6647	13.4079	17.92		29.3312	27.6412	22.5984
10.9544	23.8122	12.3506		20.9987	11.3411	21.4515		16.695	44.3918	7.83394
14.9867	12.3065	11.9491		19.9472	13.3136	14.4327		22.7866	12.8979	19.2527
12.2543	17.1301	13.2471		14.4593	15.3979	20.9517		59.0227	52.5209	29.4925
9.45537	16.2623	20.4121		24.0624	10.5191	12.1599		15.4523	10.344	25.8838
20.1741	16.044	21.1221		14.3149	20.7709	9.64568		20.8121	31.1137	20.5681
16.649	15.9708	10.4829		21.3626	44.008	30.705		35.3707	22.2732	20.8978
13.8715	16.9193	22.6599		20.675	19.7346	17.1392		20.7871	17.2758	19.8199
10.331	11.0953	19.4012		10.6102	4.9233	16.208		34.1961	19.7807	16.2982
12.3068	17.5628	13.5376		23.5308	21.5949	29.1189		26.7852	35.6428	20.0346
27.7829	20.2477	15.7023		18.2322	16.5096	18.5004		21.4289	22.1064	15.4136
25.5006	16.6491	20.0488		17.798	10.4	18.1028		75.7398	19.4064	22.1559
15.4176	12.4565	10.5515		29.7651	26.4817	16.2423		52.2892	10.7586	16.1623
19.4757	12.2155	11.391		18.276	11.6004	16.9208		23.3479	13.6589	19.7667
9.53515	12.8464	18.8773		17.7454	9.12707	13.8		4.39717	16.5176	14.1074
14.5838	12.6915	16.212		27.275	20.6861	10.1467		22.0265	17.2104	20.0994
12.5235	15.7187	12.8598		4.42168	21.3903	16.9521		25.7831	22.3071	25.648
15.7883	15.3593	14.0977		20.6701	13.863	21.7224		12.6265	10.4793	12.6368
22.1098	21.4243	11.436		13.7884	20.9741	22.1451		13.8781	16.8185	10.3724
15.0731	17.8212	11.2164		19.8583	23.4565	16.8801		10.7765	30.2016	16.5581
17.2468	19.4888	12.8598		18.6399	6.34801	21.3956		18.6304	19.9446	23.7861
15.5455	15.5597	13.557		18.2545	14.7527	11.7158		18.2743	33.3467	25.9945
11.266	11.1866	16.5038		15.4247	16.1794	13.6251		29.1872	30.5114	45.3997
34.4403	14.6851	15.274		8.38161	13.3674	21.4674		51.7444	19.3189	16.9862
15.0228	17.7862	13.9164		18.7287	36.7794	28.8254		25.3765	13.0076	19.3709
17.9855	15.838	48.7802		22.0634	19.9811	25.8914		24.2922	20.5487	23.1493
12.3853	17.4499	15.6803		28.6802	26.1363	20.2254		23.1771	11.6876	13.6337
15.8522	15.0419	13.0842		28.044	17.9127	20.0826		19.5168	15.0391	23.5102
16.4999	10.4224	15.5931		19.2943	19.9845	21.0238		20.0999	27.9489	13.7143
19.4767	13.6578	11.5459		14.6511	18.4077	20.9695		19.0161	16.689	18.2492
13.7229	14.423	15.7056		14.1156	21.5302	64.3158		26.9953	11.2864	18.3325
15.579	11.9085	14.1111		15.6065	24.5078	19.3705		12.9332	12.2119	20.444
33.1852	19.6463	12.2761		13.6964	16.3039	14.0482		23.9048	34.0234	28.1477
14.4432	12.8845	15.1712		9.94479	23.7007	34.1083		22.4464	26.7053	18.6895
15.5685	12.848	20.4578		23.9456	22.7531	12.0727		15.675	13.8238	30.1939
12.4196	6.45189	20.6518		14.2861	20.1271	12.9114		17.4025	29.3731	18.2885
14.6792	13.9599	27.9008		14.5068	35.538	18.3517		24.4798	31.0761	19.6093
14.8068	19.0399	15.686		20.1398	3.9778	14.6867		27.0788	22.3893	41.4395
12.4786	14.9766	18.2738		28.598	15.6353	14.2898		32.1683	19.8544	7.08629
18.2967	17.7389	32.6297		18.1374	20.1205	15.3468		26.727	20.0191	30.3476
11.1637	15.2387	20.1975		11.1063	15.9128	17.7169		18.7407	29.7841	28.186
20.065	12.2012	9.69137		16.0728	14.2305	19.488		18.5978	20.9546	22.5155
20.4695	14.9379	11.1248		21.3691	19.1765	21.8728		12.5781	23.5674	20.5864
19.754	16.2677	9.27044		12.7157	24.8144	17.8225		25.2888	37.048	23.7439
15.0495	13.3291	26.2116		13.5254	22.3696	4.39123		27.0487	29.8036	19.2875
14.0834	22.1039	14.8967		27.8016	18.0472	20.7201		47.9592	75.1678	13.1247
20.5483	17.6536	15.707		38.4305	21.3975	14.3402		12.1716	24.2031	8.69275
19.3334	12.4234	17.8033		37.4257	18.2793	22.507		34.33	20.2806	26.0215
21.139	15.9581	10.2318		14.4241	14.9586	37.3989		24.7927	23.5487	15.4097
20.2787	13.8221	16.7551		21.1572	16.8231	10.8982		20.4827	24.101	41.2153
10.0398	10.4124	13.7878		18.7168	18.3833	17.1596		32.9671	15.8756	26.7868
21.0328	17.5927	11.1845		8.14929	22.2144	17.3966		20.0994	35.5936	14.3736
12.8263	17.879	11.4646		11.5754	22.8521	24.5681		22.2914	22.7788	8.11638
20.0925	18.4768	11.3248		35.7772	17.2985	17.7493		17.82	24.6071	14.0595
20.009	18.265	15.917		26.3368	21.5479	13.4763		21.32	10.0318	14.9087
12.2499	13.2589	11.3963		14.3577	18.8944	19.0257		45.4476	21.0738	25.9402
15.7313	17.8559	13.7807		20.0208	12.5235	32.4909		21.2689	40.6548	16.7685
25.3511	14.6116	15.3501		21.2359	16.0833	14.7518		35.7082	23.3455	20.4163
15.8888	12.8883	12.2991		16.1553	15.1367	21.995		17.6454	22.721	30.901
16.2615	12.8387	24.292		21.1	14.0196	17.1505		25.8683	36.2917	22.7972
18.5446	17.4424	23.6061		15.5154	17.5733	11.3919		13.5939	33.7036	19.7667
16.8511	12.1968	17.5761		21.197	19.1328	13.7677		44.3484	5.45642	31.2221
12.0989	24.4548	21.4043		17.8133	14.4069	21.9973		15.3258	38.1423	12.4602
19.4222	14.3052	11.1102		24.0015	14.8592	14.2384		20.5661	18.7306	13.5405
17.424	10.7175	13.1732		23.8057	14.3543	11.8875		35.2348	23.4503	26.6101
45.5999	22.5761	15.4786		13.7589	14.8539	13.4013		10.5697	15.2885	14.8469
40.1605	15.2759	13.8749		13.9975	21.3705	20.9726		20.0993	31.5544	20.242
18.2488	18.2624	12.4192		27.2889	31.1922	26.4047		12.6277	25.1386	18.9874
8.95602	15.0933	46.5238		24.262	12.1006	16.2177		23.8501	24.359	25.1956
10.8078	17.3523	16.2772		4.68422	19.2182	12.6055		17.9192	20.6435	19.5187
16.0831	18.2602	17.9472		21.6195	22.4632	27.7334		17.3161	24.621	16.8678
15.9796	13.3186	8.75596		10.3366	12.6719	19.9108		44.7187	17.4003	33.3488
13.605	26.3697	11.5493		29.0593	17.65	22.2044		14.608	19.1509	18.7316
22.3946	16.3157	11.4976		17.4277	24.1458	21.5308		19.6168	23.5178	33.705
9.72957	13.0082	13.4153		34.6812	14.4561	21.1176		20.0522	40.4466	17.4852
22.0153	23.5653	24.4148		12.6054	21.7184	26.3017		44.8461	5.5713	23.2022
12.0601	17.5407	13.4913		16.3405	19.4252	20.384		11.7626	21.4024	42.3593
20.5408	16.7966	10.2881		18.0459	43.5745	25.0434		14.1492	23.9571	37.3487
19.5824	14.7284	15.0586		30.0416	24.0849	13.9997		10.9201	26.1767	36.7683
14.271	9.71725	16.7516		20.0432	15.9978	18.9593		41.2162	15.6049	27.7465
11.8592	10.1415	15.3208		32.9141	14.3	27.7574		7.21622	17.9171	19.7972
15.5694	15.6138	13.8172		11.0906	14.1588	16.2052		12.4194	33.5026	36.2511
20.4375	17.4894	12.7157		16.5099	12.2926	8.80024		12.9844	17.6568	33.5329
19.7029	17.1214	14.2691		16.1913	25.5297	20.9433		34.9927	28.3877	14.3812
14.1574	14.1777	13.796		19.4674	26.4005	19.5871		18.6131	11.2519	16.159
16.2336	9.84287	13.5676		14.9826	22.2168	19.5234		19.0143	38.4735	14.0608
15.353	17.3444	21.2666		23.1522	11.0592	24.6829		28.973	16.8655	23.4323
13.32	19.263	14.2157		23.2968	11.8765	13.2085		13.3072	29.0704	22.469
15.5418	17.1903	16.7185		18.349	27.8052	22.686		21.3052	21.7239	17.2073
12.4998	14.1483	15.3706		19.2548	20.1009	25.8146		27.1414	23.0073	17.0676
15.6895	11.8124	18.0343		10.2271	16.9017	23.5504		22.1595	22.7754	19.2505
14.3165	17.5971	13.3507		13.2982	14.1058	14.8301		19.4858	21.3448	20.2846
12.8523	14.0021	22.9966		18.732	14.3047	21.0055		22.4012	16.1379	21.625
17.0071	16.3563	15.3937		17.5552	20.0499	16.9274		18.945	30.8477	16.9489
17.0841	11.6669	15.8366		35.151	19.5668	13.8714		39.8053	27.2705	17.2644
14.6143	15.0006	5.31065		19.7508	17.3737	22.7497		15.7619	30.7942	23.0607
14.1874	14.5755	13.9746		14.399	16.6246	25.6211		27.5452	47.1054	18.8421
28.2837	18.4061	15.1938		13.4004	24.6205	20.4981		35.6332	21.9026	19.2003
26.0081	14.4006	13.4337		11.3353	27.3501	16.9968		23.8382	13.9039	11.3678
16.2207	18.8633	26.3747		13.3062	17.0247	44.7008		7.20248	26.0848	23.8352
30.9898	15.0187	12.569		15.3887	19.3806	14.8592		32.7558	16.7081	20.9
15.0256	13.6049	18.335		10.514	19.7661	17.5356		17.8173	23.6529	19.384
24.4254	12.1364	25.1346		20.7568	18.1025	19.9966		22.3428	11.9294	18.047
11.6898	14.3274	14.4317		43.9719	21.3141	25.133		29.2179	26.3465	8.16556
13.9309	16.4481	13.6844		27.9517	17.8569	17.326		14.8623	26.6353	33.9845
18.6497	18.1609	19.2383		19.7215	16.0983	15.8094		15.5025	22.7462	14.6796
19.1796	8.053	21.2908		4.92239	43.3481	14.754		13.8831	38.2667	12.8479
22.8479	17.0005	16.4225		23.7214	21.0301	18.403		41.6577	23.0663	18.9464
23.8122	13.2733	16.5153		21.58	18.1111	14.6282		19.4993	13.1568	11.8646
12.3065	16.277	5.76509		16.4994	4.73137	12.2939		46.9242	20.9384	22.1232
17.1301	20.5987	10.7098		10.395	17.1171	30.7058		27.1036	28.8723	8.63256
16.2623	12.7826	9.67056		26.4623	32.4359	16.253		24.7175	24.924	21.1598
16.044	12.7632	17.0526		11.5945	23.6803	15.6278		27.5856	19.8812	20.7982
15.9708	13.3509	4.39421		9.12309	19.2848	15.4359		23.4524	21.6714	12.8114
16.9193	15.5722	16.8006		20.6721	15.4012	19.9677		18.6883	11.8538	28.2024
11.0953	16.4274	13.4939		13.8552	18.6227	15.4082		7.88082	39.5599	4.47391
17.5628	15.5118	20.0601		20.9599	18.2962	13.8514		15.3135	20.3194	29.4812
20.2477	16.7902	10.9521		23.44	23.4593	19.0277		15.1537	44.7052	25.4969
16.6491	20.1163	21.6099		6.346	15.8115	20.4185		44.9946	16.0646	15.7446
12.4565	17.8802	15.4609		18.5735	14.9418	21.4574		9.89235	21.4428	23.652
12.2155	14.711	16.6752		14.7441	16.9051	13.4329		12.7535	19.328	15.6313
12.8464	14.7565	22.2437		16.1695	15.2215	15.5379		27.1401	15.7046	31.2889
12.6915	11.0585	14.1179		13.36	21.5442	14.7215		24.1646	9.4337	15.829
15.7187	15.3805	20.0868		36.7503	10.5318	11.0385		31.4899	19.6447	29.4057
15.3593	15.7736	14.111		19.9677	14.8477	15.5915		39.906	21.0591	24.0537
21.4243	20.9895	15.5207		17.9012	15.2839	20.9571		19.4592	30.9584	16.9848
17.8212	13.1366	11.9622		19.9711	14.4057	15.5249		5.43252	23.5217	12.2143
19.4888	16.7899	20.8205		18.3958	13.7963	14.4415		24.8846	23.023	37.0985
15.5597	23.6903	16.6061		21.5154	15.5856	28.5272		13.5426	19.1625	20.2545
11.1866	22.2372	12.6723		16.2938	15.4702	19.1476		16.8447	9.89416	32.6981
14.6851	12.6973	32.2086		23.6839	37.0859	21.3016		25.2001	9.39122	13.5105
17.7862	25.132	15.5673		22.7372	26.3207	21.9869		33.7156	21.0373	59.3572
15.838	16.3757	17.1821		20.1136	6.68682	19.1841		24.5202	22.399	16.6677
17.4499	24.3233	14.025		35.51	19.5988	9.55346		12.8556	26.8446	18.8834
15.0419	11.2726	19.157		3.97737	28.5538	13.445		20.7579	15.1956	22.5209
10.4224	19.9527	9.84288		15.6259	15.1434	19.1226		4.11137	12.6313	24.3954
13.6578	12.19	22.8511		20.107	14.7143	17.3129		17.8116	22.9901	18.4796
14.423	11.3564	26.414		19.8177	11.5108	18.6462		22.3992	16.6852	25.4956
11.9085	16.393	17.3388		15.9031	14.7394	26.1694		23.169	27.0124	19.9023
19.6463	16.9832	15.7341		15.437	11.7623	18.3567		23.994	20.0546	19.4581
12.8845	17.7461	19.1215		14.2224	18.0445	9.08698		32.5862	10.7418	19.1314
12.848	11.0374	20.2473		19.1639	13.4683	24.8296		27.1438	13.2643	13.262
6.45189	11.2102	19.8797		24.7966	15.5913	24.8955		16.1452	25.22	30.2827
13.9599	15.5445	21.0959		22.354	26.2738	18.2651		15.6472	23.0852	16.2351
19.0399	14.121	35.6131		21.3828	18.1787	20.3365		22.7003	24.0965	55.3064
14.9766	24.9789	26.5955		18.2675	25.3427	13.5778		18.3536	19.4479	18.1251
17.7389	18.1346	5.48144		14.9498	13.9741	21.906		21.0878	32.8091	15.9661
15.2387	18.8223	13.0077		16.8126	21.7714	20.585		14.5768	25.3993	33.8385
12.2012	12.1898	13.9533		18.3714	16.1485	25.0001		29.8902	43.2198	26.5032
14.9379	18.2075	22.9485		19.436	18.6775	19.5666		23.8928	17.6921	15.1092
15.5674	29.9797	16.6487		22.199	15.4179	15.0998		27.8363	0.629031	25.5896
16.2677	13.6009	16.6884		22.8361	13.4208	43.7904		1.25155	34.1382	12.5271
13.3291	15.2656	19.2177		17.2877	19.4414	20.3407		16.8124	19.4932	28.5255
22.1039	12.1586	15.9301		21.5332	14.9792	14.4408		21.3896	21.2801	18.0418
17.6536	14.0961	33.3174		18.6947	16.7568	27.4549		21.6683	28.8411	26.5976
12.4234	14.3902	9.67145		18.882	18.8501	25.1851		46.1671	23.3392	21.7621
15.9581	13.7355	20.9398		24.3919	21.7813	17.7327		18.2872	25.0773	17.8118
13.8221	16.2905	19.8504		12.5168	19.2998	16.0537		20.9591	16.8326	24.4314
10.4124	13.9453	14.4022		16.0735	16.0788	27.9252		22.9815	14.5964	19.1582
17.5927	12.275	18.07		15.1277	22.6762	21.5791		22.5227	19.9265	30.3407
17.879	14.0583	12.1826		14.0115	26.2414	16.8092		14.0526	21.0368	21.5736
18.265	17.6692	12.4181		17.5622	18.076	22.2644		20.3621	32.3152	43.9547
13.2589	19.8427	6.25442		19.1202	16.6418	19.8735		23.6219	28.4458	42.5077
17.8559	16.7797	38.0313		14.3986	10.2388	16.1552		22.329	23.1031	28.8425
14.6116	11.256	15.6755		14.8504	17.7499	13.8766		13.7006	20.5907	10.4796
12.8883	21.7517	28.6381		14.346	21.4638	24.3476		17.9148	18.4235	19.6092
12.8387	21.0365	16.1398		21.3559	14.9761	11.3472		15.7967	17.739	22.2701
12.1968	17.068	19.4188		20.6349	20.3711	26.96		15.631	22.6124	20.4026
24.4548	11.2231	11.1476		12.0943	15.2618	13.1242		17.2369	26.427	13.2128
14.3052	14.0619	12.2437		19.2055	14.4408	19.3504		18.7315	50.3668	36.4321
10.7175	30.3121	10.7844		22.4476	25.164	17.4851		27.6126	20.4465	14.7678
28.5546	15.9062	24.6154		17.6388	19.9722	16.4995		28.3401	18.1132	21.2898
22.5761	21.4346	15.7252		15.6455	12.8529	21.5601		19.739	27.1888	14.5688
15.2759	18.976	14.4272		24.1286	33.4423	20.4917		19.7094	48.6158	14.91
18.2624	19.6296	12.0716		14.4477	16.3933	21.5816		15.9178	22.7518	31.3392
15.0933	11.4221	18.9423		21.7035	22.2532	17.4371		35.2436	30.5056	19.4567
17.3523	16.9324	5.52924		19.4123	31.5352	19.4009		20.1545	31.7112	18.1162
21.1114	19.5425	11.1687		24.0677	19.2918	23.5992		12.5704	19.8305	43.733
18.2602	13.3682	13.7103		15.9881	31.5971	20.9339		30.447	25.7694	83.5914
13.3186	17.1593	12.3089		14.2917	20.9432	13.5445		23.1329	19.7253	15.4703
26.3697	14.1887	12.7954		12.2861	26.427	32.2855		23.0566	18.5246	28.71
13.0082	17.7364	13.204		25.5112	18.5302	22.0382		22.7216	36.3969	33.6701
23.5653	13.8073	14.2945		26.3812	14.9157	19.9318		21.3185	14.8202	16.3556
17.5407	16.5002	22.2941		22.2014	28.2667	19.766		35.177	23.3662	16.1865
16.7966	16.7802	13.713		11.0537	17.6998	17.1383		36.7166	56.1114	22.7602
29.5698	17.2963	13.793		11.8703	19.0739	24.4318		14.8679	22.4956	27.1138
14.7284	27.1997	20.1279		27.7846	17.7579	16.1041		25.9932	47.5	24.1168
9.71725	15.3391	27.0336		20.0875	25.3832	17.5868		29.7421	19.1051	21.7348
5.5879	14.6835	13.6693		16.8912	22.5519	21.5694		24.7659	18.9848	28.6027
10.1415	18.4252	12.6711		14.0978	25.175	29.4176		15.3807	9.66476	25.7492
15.6138	18.6572	16.6465		7.5894	26.5905	14.7241		5.6145	17.5334	30.5271
17.4894	20.0209	12.1002		14.2964	20.7904	14.4185		13.3996	26.7686	21.9502
17.1214	8.76714	23.2127		20.0365	19.1374	20.3		16.1391	24.9028	13.8977
14.1777	15.2477	21.4775		14.461	14.4177	21.0856		57.5385	15.8829	14.4278
9.84287	16.2099	29.7938		19.5538	18.2203	21.6932		13.9858	23.656	14.4745
17.3444	14.4342	12.0405		17.3628	20.008	17.7922		34.5161	13.9376	24.3295
17.1903	11.5277	12.758		16.6142	15.1398	17.4925		46.6211	30.133	13.2481
14.1483	11.0881	19.615		24.6029	13.7656	15.7803		25.3184	19.9244	16.2569
15.7674	18.341	19.4456		27.3299	13.6065	16.6878		11.8667	31.2265	23.6748
17.5971	12.1247	13.1874		17.014	26.052	11.891		23.8416	21.1004	16.3536
16.3563	18.1033	22.8722		19.3678	28.9154	25.245		15.8846	15.5769	11.1119
11.6669	15.54	17.6936		21.2995	12.9799	29.9457		30.5806	18.0113	18.2604
17.2868	3.86826	26.1301		17.8455	13.2322	14.3892		11.4947	11.1366	13.375
15.0006	15.6971	14.2612		43.3127	10.5568	13.8167		20.0225	23.1232	14.2913
14.5755	13.2533	13.1836		21.0158	23.7964	17.5927		25.0453	20.3879	19.723
18.4061	15.9583	13.8856		18.0994	19.0013	36.3525		26.7316	23.9977	18.4648
14.4006	35.9877	17.2429		4.73056	22.0826	18.4977		33.4083	29.9828	14.7819
18.8633	16.7349	24.0302		17.1063	16.3366	21.2296		37.8203	31.1305	46.2616
15.0187	14.1833	18.2129		32.4109	18.4899	17.1493		20.8045	75.0318	16.7451
13.6049	18.2775	18.4199		23.6636	31.8317	12.2272		4.44406	20.2857	19.6261
29.6274	16.4807	12.4067		19.2721	15.5685	24.8131		25.3354	11.9905	25.492
12.1364	15.1576	21.4582		15.3919	22.5391	30.9343		20.6816	19.3605	17.943
16.4481	14.0714	10.4843		18.2844	34.1728	17.3003		35.5959	12.6946	16.4275
18.1609	16.1778	9.64487		23.4427	20.665	18.3457		17.855	27.1532	25.4827
8.053	26.0353	17.5181		15.802	15.2918	21.325		24.4914	21.1055	41.1721
17.0005	17.8036	13.6201		14.933	23.7241	20.5664		19.7811	17.0498	16.9322
[truncated: 8,861 more rows]

## Sheet: Supp. Fig 6
FRC Analysis
Actin								Tubulin								Meos Tom 20
Spatial Frequency	SMLM	𝜒 = 0.7	𝜒 = 0.8	𝜒 = 0.9	Threshold			Spatial Frequency	SMLM	𝜒 = 0.7	𝜒 = 0.8	𝜒 = 0.9	Threshold			Spatial Frequency	SMLM	𝜒 = 0.7	𝜒 = 0.8	𝜒 = 0.9	Threshold
0	0.996	1.116	1.107	1.073	0.143			0	1.027	1.07943	1.09327	1.05632	0.143			0	0.837	1.01205	0.940305	0.917411	0.143
0.000215	0.986	1.109	1.1	1.067	0.143			0.000436	1.009	1.06758	1.07949	1.04429	0.143			0.000373	0.82	0.99693	0.927869	0.904344	0.143
0.00043	0.977	1.102	1.094	1.06	0.143			0.000871	0.991	1.0557	1.06568	1.03221	0.143			0.000746	0.804	0.98183	0.915459	0.891301	0.143
0.000644	0.968	1.095	1.087	1.053	0.143			0.001	0.973	1.04379	1.05182	1.02009	0.143			0.001	0.787	0.96675	0.903076	0.878283	0.143
0.000859	0.959	1.088	1.08	1.047	0.143			0.002	0.955	1.03185	1.03792	1.00791	0.143			0.001	0.771	0.9517	0.890721	0.865291	0.143
0.001	0.95	1.081	1.073	1.04	0.143			0.002	0.937	1.01988	1.02398	0.99567	0.143			0.002	0.755	0.93668	0.878394	0.852324	0.143
0.001	0.941	1.074	1.066	1.034	0.143			0.003	0.919	1.00787	1.00999	0.98339	0.143			0.002	0.739	0.92168	0.866096	0.839385	0.143
0.002	0.932	1.068	1.06	1.027	0.143			0.003	0.901	0.99584	0.99596	0.97105	0.143			0.003	0.722	0.90671	0.853828	0.826473	0.143
0.002	0.922	1.061	1.053	1.02	0.143			0.003	0.883	0.98377	0.9819	0.95865	0.143			0.003	0.706	0.89178	0.84159	0.813588	0.143
0.002	0.913	1.054	1.046	1.014	0.143			0.004	0.865	0.97168	0.96779	0.9462	0.143			0.003	0.69	0.87687	0.829382	0.800731	0.143
0.002	0.904	1.047	1.039	1.007	0.143			0.004	0.847	0.95955	0.95365	0.9337	0.143			0.004	0.674	0.862	0.817205	0.787902	0.143
0.002	0.895	1.04	1.032	1.001	0.143			0.005	0.829	0.9474	0.93948	0.92114	0.143			0.004	0.659	0.84717	0.80506	0.7751	0.143
0.003	0.886	1.033	1.025	0.994	0.143			0.005	0.811	0.93522	0.92528	0.90852	0.143			0.004	0.643	0.83237	0.792945	0.762325	0.143
0.003	0.877	1.026	1.019	0.988	0.143			0.006	0.793	0.92301	0.91104	0.89585	0.143			0.005	0.627	0.8176	0.780862	0.749577	0.143
0.003	0.868	1.019	1.012	0.981	0.143			0.006	0.775	0.91078	0.89678	0.88312	0.143			0.005	0.612	0.80288	0.76881	0.736858	0.143
0.003	0.859	1.012	1.005	0.974	0.143			0.007	0.757	0.89853	0.88249	0.87034	0.143			0.006	0.596	0.7882	0.756789	0.724167	0.143
0.003	0.85	1.005	0.998	0.968	0.143			0.007	0.739	0.88625	0.86818	0.85751	0.143			0.006	0.581	0.77355	0.744801	0.711504	0.143
0.004	0.841	0.998	0.991	0.961	0.143			0.007	0.722	0.87395	0.85385	0.84463	0.143			0.006	0.565	0.75895	0.732843	0.69887	0.143
0.004	0.832	0.991	0.984	0.954	0.143			0.008	0.704	0.86164	0.8395	0.83169	0.143			0.007	0.55	0.74439	0.720916	0.686266	0.143
0.004	0.823	0.984	0.977	0.948	0.143			0.008	0.686	0.8493	0.82513	0.8187	0.143			0.007	0.535	0.72987	0.70902	0.673692	0.143
0.004	0.814	0.977	0.97	0.941	0.143			0.009	0.668	0.83695	0.81075	0.80567	0.143			0.007	0.519	0.7154	0.697154	0.66115	0.143
0.005	0.805	0.969	0.963	0.935	0.143			0.009	0.651	0.82459	0.79635	0.79258	0.143			0.008	0.504	0.70097	0.685317	0.648639	0.143
0.005	0.796	0.962	0.956	0.928	0.143			0.01	0.633	0.81221	0.78193	0.77945	0.143			0.008	0.489	0.68659	0.673509	0.636161	0.143
0.005	0.787	0.955	0.949	0.921	0.143			0.01	0.616	0.79981	0.7675	0.76627	0.143			0.009	0.474	0.67225	0.661729	0.623716	0.143
0.005	0.778	0.948	0.943	0.915	0.143			0.01	0.598	0.7874	0.75306	0.75304	0.143			0.009	0.459	0.65796	0.649976	0.611305	0.143
0.005	0.769	0.941	0.936	0.908	0.143			0.011	0.581	0.77498	0.7386	0.73977	0.143			0.009	0.444	0.64371	0.63825	0.598928	0.143
0.006	0.76	0.934	0.929	0.901	0.143			0.011	0.563	0.76255	0.72413	0.72646	0.143			0.01	0.429	0.62951	0.626549	0.586586	0.143
0.006	0.752	0.927	0.922	0.895	0.143			0.012	0.546	0.75011	0.70964	0.7131	0.143			0.01	0.414	0.61535	0.614873	0.574278	0.143
0.006	0.743	0.92	0.915	0.888	0.143			0.012	0.528	0.73766	0.69515	0.6997	0.143			0.01	0.399	0.60124	0.603221	0.562005	0.143
0.006	0.734	0.913	0.908	0.882	0.143			0.013	0.511	0.72521	0.68063	0.68627	0.143			0.011	0.384	0.58717	0.591593	0.549766	0.143
0.006	0.725	0.905	0.901	0.875	0.143			0.013	0.493	0.71274	0.6661	0.67279	0.143			0.011	0.369	0.57313	0.579989	0.537561	0.143
0.007	0.716	0.898	0.894	0.868	0.143			0.014	0.476	0.70027	0.65154	0.65928	0.143			0.012	0.354	0.55913	0.568407	0.525389	0.143
0.007	0.707	0.891	0.887	0.862	0.143			0.014	0.458	0.6878	0.63696	0.64574	0.143			0.012	0.34	0.54517	0.556848	0.51325	0.143
0.007	0.699	0.884	0.88	0.855	0.143			0.014	0.441	0.67531	0.62234	0.63217	0.143			0.012	0.325	0.53124	0.54531	0.501141	0.143
0.007	0.69	0.877	0.873	0.848	0.143			0.015	0.423	0.66282	0.60766	0.61856	0.143			0.013	0.31	0.51733	0.533792	0.489063	0.143
0.008	0.681	0.87	0.866	0.842	0.143			0.015	0.406	0.65032	0.59289	0.60489	0.143			0.013	0.295	0.50345	0.522295	0.477014	0.143
0.008	0.672	0.863	0.859	0.835	0.143			0.016	0.388	0.63778	0.57796	0.5911	0.143			0.013	0.28	0.48958	0.510817	0.464992	0.143
0.008	0.663	0.855	0.852	0.829	0.143			0.016	0.37	0.62518	0.56278	0.57711	0.143			0.014	0.266	0.47572	0.499358	0.452996	0.143
0.008	0.655	0.848	0.845	0.822	0.143			0.017	0.352	0.61248	0.54727	0.56282	0.143			0.014	0.251	0.46187	0.487916	0.441024	0.143
0.008	0.646	0.841	0.838	0.815	0.143			0.017	0.335	0.59963	0.5311	0.54667	0.143			0.015	0.236	0.44802	0.476491	0.429074	0.143
0.009	0.637	0.834	0.831	0.809	0.143			0.017	0.317	0.58656	0.51484	0.53043	0.143			0.015	0.222	0.43415	0.465081	0.417147	0.143
0.009	0.629	0.827	0.824	0.802	0.143			0.018	0.301	0.57265	0.4985	0.5141	0.143			0.015	0.207	0.42027	0.453685	0.405244	0.143
0.009	0.62	0.819	0.817	0.795	0.143			0.018	0.286	0.5586	0.48211	0.49772	0.143			0.016	0.193	0.40636	0.442303	0.393372	0.143
0.009	0.611	0.812	0.81	0.789	0.143			0.019	0.271	0.54442	0.46568	0.48129	0.143			0.016	0.178	0.39244	0.430933	0.381543	0.143
0.009	0.603	0.805	0.803	0.782	0.143			0.019	0.256	0.53011	0.44924	0.46482	0.143			0.016	0.164	0.37851	0.419575	0.369777	0.143
0.01	0.594	0.798	0.796	0.776	0.143			0.02	0.242	0.51568	0.4328	0.44832	0.143			0.017	0.151	0.3646	0.408229	0.358107	0.143
0.01	0.585	0.791	0.789	0.769	0.143			0.02	0.228	0.50114	0.41638	0.4318	0.143			0.017	0.138	0.35077	0.3969	0.346571	0.143
0.01	0.577	0.784	0.782	0.762	0.143			0.02	0.215	0.48652	0.40002	0.41524	0.143			0.018	0.128	0.33985	0.385594	0.337058	0.143
0.01	0.568	0.776	0.775	0.756	0.143			0.021	0.203	0.47186	0.38373	0.39866	0.143			0.018	0.119	0.32924	0.374323	0.327757	0.143
0.011	0.56	0.769	0.768	0.749	0.143			0.021	0.19	0.4572	0.36756	0.38208	0.143			0.018	0.11	0.31894	0.363107	0.318666	0.143
0.011	0.551	0.762	0.761	0.743	0.143			0.022	0.179	0.44258	0.35154	0.36553	0.143			0.019	0.101	0.30896	0.351978	0.309785	0.143
0.011	0.543	0.755	0.754	0.736	0.143			0.022	0.168	0.42805	0.33571	0.34903	0.143			0.019	0.093	0.29928	0.340981	0.301117	0.143
0.011	0.534	0.748	0.747	0.73	0.143			0.023	0.157	0.41364	0.32011	0.33262	0.143			0.019	0.086	0.28993	0.330171	0.292662	0.143
0.011	0.526	0.741	0.74	0.723	0.143			0.023	0.147	0.39941	0.30475	0.31632	0.143			0.02	0.079	0.28088	0.321695	0.284421	0.143
0.012	0.517	0.733	0.733	0.716	0.143			0.024	0.137	0.38539	0.28965	0.30015	0.143			0.02	0.072	0.27215	0.313484	0.276392	0.143
0.012	0.509	0.726	0.726	0.71	0.143			0.024	0.128	0.37161	0.27484	0.28413	0.143			0.021	0.065	0.26372	0.305536	0.268579	0.143
0.012	0.5	0.719	0.719	0.703	0.143			0.024	0.119	0.35811	0.26032	0.26829	0.143			0.021	0.059	0.2556	0.297849	0.260988	0.143
0.012	0.492	0.712	0.712	0.697	0.143			0.025	0.111	0.34491	0.24611	0.25265	0.143			0.021	0.053	0.24779	0.29042	0.253628	0.143
0.012	0.483	0.705	0.705	0.69	0.143			0.025	0.103	0.33202	0.23222	0.23724	0.143			0.022	0.047	0.24028	0.283241	0.246511	0.143
0.013	0.475	0.698	0.698	0.684	0.143			0.026	0.095	0.31946	0.21868	0.22212	0.143			0.022	0.041	0.23307	0.276305	0.239643	0.143
0.013	0.467	0.69	0.691	0.677	0.143			0.026	0.088	0.30725	0.20551	0.20731	0.143			0.022	0.036	0.22616	0.269607	0.233031	0.143
0.013	0.458	0.683	0.684	0.671	0.143			0.027	0.081	0.29541	0.19274	0.19286	0.143			0.023	0.031	0.21955	0.263138	0.226677	0.143
0.013	0.45	0.676	0.677	0.664	0.143			0.027	0.074	0.28393	0.18039	0.17881	0.143			0.023	0.026	0.21323	0.256895	0.220584	0.143
0.014	0.441	0.669	0.67	0.658	0.143			0.027	0.068	0.27283	0.16847	0.16516	0.143			0.024	0.021	0.2072	0.25087	0.214756	0.143
0.014	0.433	0.662	0.663	0.651	0.143			0.028	0.062	0.26211	0.15701	0.15194	0.143			0.024	0.016	0.20144	0.245055	0.209196	0.143
0.014	0.425	0.655	0.656	0.645	0.143			0.028	0.056	0.25174	0.14601	0.1392	0.143			0.024	0.012	0.19594	0.239438	0.203901	0.143
0.014	0.416	0.648	0.649	0.638	0.143			0.029	0.051	0.24176	0.1355	0.12697	0.143			0.025	0.008	0.1907	0.234008	0.198861	0.143
0.014	0.408	0.641	0.642	0.632	0.143			0.029	0.046	0.23216	0.12549	0.11529	0.143			0.025	0.004	0.18569	0.228753	0.194062	0.143
0.015	0.4	0.633	0.635	0.625	0.143			0.03	0.042	0.22294	0.11598	0.1042	0.143			0.025	-0.000135	0.1809	0.22366	0.189493	0.143
0.015	0.391	0.626	0.628	0.619	0.143			0.03	0.038	0.21411	0.10696	0.09374	0.143			0.026	-0.004	0.17633	0.218715	0.185143	0.143
0.015	0.383	0.619	0.621	0.612	0.143			0.03	0.034	0.20566	0.09841	0.08393	0.143			0.026	-0.007	0.17194	0.213907	0.180996	0.143
0.015	0.375	0.612	0.614	0.606	0.143			0.031	0.031	0.19756	0.09029	0.07478	0.143			0.026	-0.01	0.16774	0.209224	0.177035	0.143
0.015	0.366	0.605	0.607	0.599	0.143			0.031	0.028	0.18977	0.08255	0.0663	0.143			0.027	-0.013	0.16369	0.204657	0.173244	0.143
0.016	0.358	0.598	0.6	0.593	0.143			0.032	0.025	0.18227	0.07514	0.05849	0.143			0.027	-0.016	0.1598	0.200196	0.169608	0.143
0.016	0.35	0.591	0.593	0.586	0.143			0.032	0.023	0.17501	0.06804	0.05134	0.143			0.028	-0.019	0.15604	0.195834	0.166116	0.143
0.016	0.341	0.583	0.586	0.58	0.143			0.033	0.021	0.16795	0.0612	0.04482	0.143			0.028	-0.021	0.15242	0.191567	0.162758	0.143
0.016	0.333	0.576	0.579	0.573	0.143			0.033	0.019	0.16108	0.0546	0.03889	0.143			0.028	-0.023	0.14891	0.187392	0.159523	0.143
0.017	0.325	0.569	0.572	0.566	0.143			0.034	0.017	0.15436	0.04824	0.03353	0.143			0.029	-0.025	0.14554	0.183307	0.156403	0.143
0.017	0.317	0.561	0.565	0.56	0.143			0.034	0.016	0.14777	0.04208	0.02868	0.143			0.029	-0.027	0.14228	0.179311	0.153395	0.143
0.017	0.308	0.554	0.558	0.553	0.143			0.034	0.015	0.14132	0.03614	0.0243	0.143			0.029	-0.028	0.13915	0.175402	0.150492	0.143
0.017	0.3	0.546	0.55	0.547	0.143			0.035	0.014	0.135	0.03042	0.02036	0.143			0.03	-0.03	0.13614	0.17158	0.147691	0.143
0.017	0.292	0.539	0.543	0.54	0.143			0.035	0.013	0.12882	0.02493	0.01682	0.143			0.03	-0.031	0.13325	0.167843	0.144985	0.143
0.018	0.286	0.532	0.536	0.534	0.143			0.036	0.013	0.12282	0.01971	0.01366	0.143			0.031	-0.032	0.13048	0.164191	0.142369	0.143
0.018	0.279	0.524	0.529	0.527	0.143			0.036	0.013	0.11701	0.01477	0.01087	0.143			0.031	-0.033	0.12782	0.160621	0.139836	0.143
0.018	0.273	0.517	0.522	0.521	0.143			0.037	0.013	0.11145	0.01012	0.0084	0.143			0.031	-0.034	0.12528	0.157133	0.137385	0.143
0.018	0.267	0.51	0.515	0.515	0.143			0.037	0.013	0.10618	0.00575	0.00624	0.143			0.032	-0.035	0.12285	0.153723	0.135014	0.143
0.018	0.261	0.503	0.509	0.509	0.143			0.037	0.013	0.10121	0.00165	0.00436	0.143			0.032	-0.035	0.12052	0.150393	0.132718	0.143
0.019	0.255	0.495	0.502	0.503	0.143			0.038	0.013	0.09657	-0.00224	0.00273	0.143			0.032	-0.036	0.11828	0.147143	0.13049	0.143
0.019	0.249	0.488	0.495	0.497	0.143			0.038	0.014	0.09225	-0.00592	0.00131	0.143			0.033	-0.036	0.11612	0.143975	0.128326	0.143
0.019	0.244	0.481	0.488	0.491	0.143			0.039	0.014	0.08824	-0.00946	9e-05	0.143			0.033	-0.036	0.11404	0.140888	0.126216	0.143
0.019	0.238	0.474	0.481	0.485	0.143			0.039	0.015	0.08453	-0.01285	-0.00096	0.143			0.034	-0.037	0.11201	0.137883	0.124157	0.143
0.02	0.232	0.467	0.475	0.479	0.143			0.04	0.015	0.0811	-0.01612	-0.00188	0.143			0.034	-0.037	0.11004	0.13496	0.12214	0.143
0.02	0.227	0.46	0.468	0.473	0.143			0.04	0.015	0.07794	-0.01926	-0.00267	0.143			0.034	-0.037	0.10812	0.132119	0.120162	0.143
0.02	0.221	0.453	0.461	0.467	0.143			0.041	0.016	0.07503	-0.02228	-0.00336	0.143			0.035	-0.037	0.10623	0.129358	0.118218	0.143
0.02	0.216	0.447	0.455	0.461	0.143			0.041	0.016	0.07235	-0.02518	-0.00395	0.143			0.035	-0.037	0.10437	0.126677	0.116303	0.143
0.02	0.211	0.44	0.448	0.455	0.143			0.041	0.016	0.06988	-0.02794	-0.00446	0.143			0.035	-0.037	0.10252	0.124074	0.114416	0.143
0.021	0.206	0.433	0.442	0.449	0.143			0.042	0.016	0.06759	-0.03057	-0.00491	0.143			0.036	-0.037	0.10069	0.121547	0.112552	0.143
0.021	0.201	0.427	0.435	0.443	0.143			0.042	0.016	0.06547	-0.03305	-0.00532	0.143			0.036	-0.037	0.09887	0.119092	0.110706	0.143
0.021	0.196	0.42	0.429	0.437	0.143			0.043	0.016	0.06351	-0.0354	-0.0057	0.143			0.037	-0.036	0.09705	0.116703	0.108873	0.143
0.021	0.191	0.413	0.422	0.432	0.143			0.043	0.016	0.0617	-0.03764	-0.00605	0.143			0.037	-0.036	0.09524	0.114373	0.107046	0.143
0.021	0.186	0.407	0.416	0.426	0.143			0.044	0.016	0.06002	-0.03976	-0.00637	0.143			0.037	-0.036	0.09342	0.112097	0.105223	0.143
0.022	0.181	0.401	0.41	0.42	0.143			0.044	0.015	0.05846	-0.0418	-0.00665	0.143			0.038	-0.035	0.09161	0.109866	0.103399	0.143
0.022	0.177	0.394	0.403	0.414	0.143			0.044	0.015	0.05698	-0.04377	-0.00689	0.143			0.038	-0.035	0.08979	0.107675	0.101572	0.143
0.022	0.172	0.388	0.397	0.409	0.143			0.045	0.015	0.05557	-0.0457	-0.00711	0.143			0.038	-0.034	0.08798	0.105514	0.099738	0.143
0.022	0.168	0.382	0.391	0.403	0.143			0.045	0.014	0.05421	-0.0476	-0.00731	0.143			0.039	-0.034	0.08617	0.103376	0.097893	0.143
0.023	0.163	0.375	0.385	0.397	0.143			0.046	0.014	0.05286	-0.04949	-0.0075	0.143			0.039	-0.033	0.08436	0.101252	0.096035	0.143
0.023	0.159	0.369	0.379	0.392	0.143			0.046	0.013	0.05152	-0.05138	-0.0077	0.143			0.04	-0.033	0.08256	0.099131	0.094161	0.143
0.023	0.155	0.363	0.372	0.386	0.143			0.047	0.012	0.05016	-0.05328	-0.00793	0.143			0.04	-0.032	0.08076	0.097007	0.092267	0.143
0.023	0.151	0.357	0.366	0.38	0.143			0.047	0.011	0.04873	-0.05519	-0.0082	0.143			0.04	-0.032	0.07896	0.094871	0.090357	0.143
0.023	0.147	0.351	0.36	0.375	0.143			0.047	0.01	0.04721	-0.05711	-0.00854	0.143			0.041	-0.031	0.07717	0.092721	0.088433	0.143
0.024	0.143	0.346	0.355	0.369	0.143			0.048	0.009	0.04559	-0.05901	-0.00896	0.143			0.041	-0.03	0.07539	0.090555	0.086502	0.143
0.024	0.139	0.34	0.349	0.364	0.143			0.048	0.008	0.04383	-0.06087	-0.00949	0.143			0.041	-0.029	0.07361	0.08837	0.084567	0.143
0.024	0.136	0.334	0.343	0.359	0.143			0.049	0.007	0.04195	-0.06267	-0.01014	0.143			0.042	-0.029	0.07185	0.086169	0.08263	0.143
0.024	0.132	0.328	0.337	0.353	0.143			0.049	0.005	0.03995	-0.06438	-0.01093	0.143			0.042	-0.028	0.0701	0.08395	0.080694	0.143
0.024	0.129	0.323	0.331	0.348	0.143			0.05	0.004	0.03785	-0.06598	-0.01185	0.143			0.043	-0.027	0.06837	0.081713	0.078764	0.143
0.025	0.125	0.317	0.326	0.343	0.143			0.05	0.002	0.03566	-0.06747	-0.0129	0.143			0.043	-0.027	0.06665	0.079458	0.076845	0.143
0.025	0.122	0.312	0.32	0.337	0.143			0.051	0.00079	0.03339	-0.06882	-0.01407	0.143			0.043	-0.026	0.06495	0.077186	0.07494	0.143
0.025	0.119	0.307	0.315	0.332	0.143			0.051	-0.00079	0.03108	-0.07003	-0.01535	0.143			0.044	-0.025	0.06328	0.0749	0.073052	0.143
0.025	0.116	0.301	0.309	0.327	0.143			0.051	-0.002	0.02873	-0.07107	-0.01673	0.143			0.044	-0.024	0.06164	0.072601	0.071186	0.143
0.026	0.113	0.296	0.304	0.322	0.143			0.052	-0.004	0.02637	-0.07193	-0.01817	0.143			0.044	-0.024	0.06003	0.070294	0.069344	0.143
0.026	0.11	0.291	0.298	0.317	0.143			0.052	-0.006	0.024	-0.07259	-0.01964	0.143			0.045	-0.023	0.05847	0.067979	0.067524	0.143
0.026	0.107	0.286	0.293	0.312	0.143			0.053	-0.007	0.02165	-0.07304	-0.02113	0.143			0.045	-0.023	0.05695	0.065662	0.065727	0.143
0.026	0.105	0.281	0.288	0.308	0.143			0.053	-0.009	0.01932	-0.07328	-0.02259	0.143			0.046	-0.022	0.05548	0.063346	0.063949	0.143
0.026	0.102	0.276	0.283	0.303	0.143			0.054	-0.01	0.01704	-0.07333	-0.02404	0.143			0.046	-0.021	0.05407	0.06104	0.062186	0.143
0.027	0.1	0.271	0.277	0.298	0.143			0.054	-0.012	0.01481	-0.0732	-0.02545	0.143			0.046	-0.021	0.0527	0.058748	0.060436	0.143
0.027	0.097	0.266	0.272	0.294	0.143			0.054	-0.013	0.01262	-0.07288	-0.0268	0.143			0.047	-0.02	0.05138	0.056478	0.058696	0.143
0.027	0.095	0.262	0.267	0.289	0.143			0.055	-0.014	0.01049	-0.07239	-0.0281	0.143			0.047	-0.02	0.05011	0.054234	0.056961	0.143
0.027	0.093	0.257	0.263	0.285	0.143			0.055	-0.016	0.00842	-0.07171	-0.02931	0.143			0.047	-0.019	0.04888	0.052021	0.055227	0.143
0.027	0.091	0.253	0.258	0.28	0.143			0.056	-0.017	0.00641	-0.07083	-0.03043	0.143			0.048	-0.018	0.04768	0.049847	0.053491	0.143
0.028	0.089	0.248	0.253	0.276	0.143			0.056	-0.018	0.00449	-0.06975	-0.03142	0.143			0.048	-0.018	0.04651	0.047718	0.05175	0.143
0.028	0.087	0.244	0.248	0.272	0.143			0.057	-0.02	0.00264	-0.06846	-0.03226	0.143			0.049	-0.017	0.04535	0.045639	0.049998	0.143
0.028	0.085	0.239	0.244	0.268	0.143			0.057	-0.021	0.00088	-0.06698	-0.03294	0.143			0.049	-0.016	0.04421	0.043616	0.048234	0.143
0.028	0.084	0.235	0.239	0.264	0.143			0.057	-0.022	-0.00079	-0.0653	-0.03346	0.143			0.049	-0.016	0.04308	0.041654	0.046458	0.143
0.029	0.082	0.231	0.235	0.26	0.143			0.058	-0.023	-0.00238	-0.06346	-0.03381	0.143			0.05	-0.015	0.04196	0.039759	0.044673	0.143
0.029	0.081	0.227	0.23	0.256	0.143			0.058	-0.024	-0.00388	-0.06147	-0.03398	0.143			0.05	-0.015	0.04085	0.037933	0.042881	0.143
0.029	0.079	0.223	0.226	0.252	0.143			0.059	-0.025	-0.0053	-0.05936	-0.03395	0.143			0.05	-0.014	0.03974	0.036182	0.041084	0.143
0.029	0.078	0.219	0.222	0.248	0.143			0.059	-0.026	-0.00664	-0.05714	-0.03372	0.143			0.051	-0.014	0.03864	0.03451	0.039287	0.143
0.029	0.077	0.215	0.218	0.244	0.143			0.06	-0.027	-0.00789	-0.05484	-0.03327	0.143			0.051	-0.013	0.03755	0.032922	0.037493	0.143
0.03	0.076	0.212	0.213	0.241	0.143			0.06	-0.028	-0.00908	-0.05248	-0.03259	0.143			0.051	-0.013	0.03647	0.031421	0.035706	0.143
0.03	0.075	0.208	0.209	0.237	0.143			0.061	-0.029	-0.01019	-0.05009	-0.03169	0.143			0.052	-0.012	0.0354	0.030008	0.033929	0.143
0.03	0.074	0.205	0.206	0.234	0.143			0.061	-0.03	-0.01125	-0.04769	-0.03059	0.143			0.052	-0.012	0.03436	0.028684	0.032163	0.143
0.03	0.073	0.201	0.202	0.23	0.143			0.061	-0.03	-0.01225	-0.04531	-0.02931	0.143			0.053	-0.012	0.03334	0.027448	0.030408	0.143
0.03	0.072	0.198	0.198	0.227	0.143			0.062	-0.031	-0.01319	-0.04297	-0.02788	0.143			0.053	-0.011	0.03234	0.026301	0.028664	0.143
0.031	0.071	0.194	0.194	0.224	0.143			0.062	-0.032	-0.01407	-0.04066	-0.02633	0.143			0.053	-0.011	0.03137	0.025242	0.026932	0.143
0.031	0.071	0.191	0.191	0.221	0.143			0.063	-0.032	-0.01491	-0.03838	-0.0247	0.143			0.054	-0.011	0.03041	0.024271	0.025212	0.143
0.031	0.07	0.188	0.187	0.218	0.143			0.063	-0.033	-0.01571	-0.03613	-0.02302	0.143			0.054	-0.01	0.02949	0.023383	0.023504	0.143
0.031	0.07	0.185	0.184	0.215	0.143			0.064	-0.033	-0.0165	-0.03389	-0.02134	0.143			0.054	-0.01	0.02859	0.022576	0.021807	0.143
0.032	0.069	0.182	0.18	0.212	0.143			0.064	-0.033	-0.01727	-0.03166	-0.01966	0.143			0.055	-0.01	0.02771	0.021844	0.020124	0.143
0.032	0.068	0.179	0.177	0.209	0.143			0.064	-0.034	-0.01802	-0.02945	-0.01802	0.143			0.055	-0.009	0.02686	0.021184	0.018455	0.143
0.032	0.068	0.176	0.174	0.206	0.143			0.065	-0.034	-0.01874	-0.02725	-0.01641	0.143			0.056	-0.009	0.02602	0.020591	0.016801	0.143
0.032	0.067	0.173	0.171	0.203	0.143			0.065	-0.034	-0.01944	-0.02508	-0.01485	0.143			0.056	-0.009	0.02521	0.020059	0.015165	0.143
0.032	0.067	0.171	0.168	0.2	0.143			0.066	-0.034	-0.02008	-0.02293	-0.01333	0.143			0.056	-0.009	0.02441	0.019583	0.01355	0.143
0.033	0.067	0.168	0.165	0.197	0.143			0.066	-0.034	-0.02066	-0.02082	-0.01185	0.143			0.057	-0.009	0.02363	0.01916	0.011959	0.143
0.033	0.066	0.165	0.162	0.195	0.143			0.067	-0.034	-0.02118	-0.01873	-0.01042	0.143			0.057	-0.009	0.02286	0.018785	0.010398	0.143
0.033	0.066	0.163	0.159	0.192	0.143			0.067	-0.034	-0.02161	-0.01666	-0.00904	0.143			0.057	-0.009	0.02211	0.018454	0.008871	0.143
0.033	0.066	0.16	0.156	0.189	0.143			0.068	-0.034	-0.02196	-0.01462	-0.00771	0.143			0.058	-0.009	0.02136	0.018164	0.007382	0.143
0.034	0.065	0.158	0.153	0.187	0.143			0.068	-0.033	-0.02222	-0.01261	-0.00644	0.143			0.058	-0.009	0.02063	0.017907	0.005939	0.143
0.034	0.065	0.156	0.151	0.184	0.143			0.068	-0.033	-0.02238	-0.01064	-0.00524	0.143			0.059	-0.009	0.01991	0.017682	0.004546	0.143
0.034	0.064	0.154	0.148	0.182	0.143			0.069	-0.033	-0.02246	-0.0087	-0.00411	0.143			0.059	-0.009	0.0192	0.017484	0.003214	0.143
0.034	0.064	0.151	0.146	0.179	0.143			0.069	-0.032	-0.02245	-0.00681	-0.00307	0.143			0.059	-0.009	0.01852	0.01731	0.001952	0.143
0.034	0.064	0.149	0.143	0.177	0.143			0.07	-0.032	-0.02236	-0.00496	-0.00211	0.143			0.06	-0.01	0.01784	0.017158	0.000768	0.143
0.035	0.063	0.147	0.141	0.174	0.143			0.07	-0.031	-0.02218	-0.00315	-0.00123	0.143			0.06	-0.01	0.01718	0.017024	-0.000331	0.143
0.035	0.063	0.145	0.138	0.172	0.143			0.071	-0.03	-0.02193	-0.00137	-0.00044	0.143			0.06	-0.01	0.01653	0.016907	-0.001339	0.143
0.035	0.062	0.143	0.136	0.169	0.143			0.071	-0.03	-0.02159	0.00036	0.00027	0.143			0.061	-0.011	0.01589	0.016804	-0.00225	0.143
0.035	0.062	0.142	0.134	0.167	0.143			0.071	-0.029	-0.02115	0.00203	0.0009	0.143			0.061	-0.011	0.01526	0.016715	-0.003058	0.143
0.035	0.061	0.14	0.132	0.165	0.143			0.072	-0.029	-0.02062	0.00359	0.00145	0.143			0.062	-0.011	0.01463	0.016638	-0.003762	0.143
0.036	0.061	0.138	0.13	0.162	0.143			0.072	-0.028	-0.01997	0.00505	0.00194	0.143			0.062	-0.012	0.01402	0.016573	-0.004363	0.143
0.036	0.061	0.136	0.127	0.16	0.143			0.073	-0.028	-0.01922	0.00638	0.00238	0.143			0.062	-0.012	0.01341	0.016524	-0.004864	0.143
0.036	0.06	0.135	0.125	0.158	0.143			0.073	-0.027	-0.01837	0.00758	0.00276	0.143			0.063	-0.012	0.01281	0.016493	-0.005267	0.143
0.036	0.06	0.133	0.123	0.156	0.143			0.074	-0.027	-0.01745	0.00863	0.00309	0.143			0.063	-0.012	0.01223	0.016485	-0.005579	0.143
0.037	0.059	0.131	0.121	0.153	0.143			0.074	-0.027	-0.01646	0.00954	0.00337	0.143			0.063	-0.013	0.01165	0.016504	-0.005804	0.143
0.037	0.058	0.13	0.119	0.151	0.143			0.074	-0.026	-0.01542	0.0103	0.00358	0.143			0.064	-0.013	0.01109	0.016552	-0.005951	0.143
0.037	0.058	0.128	0.117	0.149	0.143			0.075	-0.026	-0.01436	0.01093	0.0037	0.143			0.064	-0.013	0.01054	0.016632	-0.006027	0.143
0.037	0.057	0.127	0.115	0.147	0.143			0.075	-0.026	-0.01329	0.01143	0.0037	0.143			0.065	-0.013	0.01	0.016745	-0.006041	0.143
0.037	0.057	0.125	0.113	0.145	0.143			0.076	-0.026	-0.01224	0.01181	0.00357	0.143			0.065	-0.013	0.00948	0.016892	-0.005997	0.143
0.038	0.056	0.124	0.111	0.142	0.143			0.076	-0.026	-0.01122	0.01208	0.0033	0.143			0.065	-0.013	0.00898	0.017075	-0.005901	0.143
0.038	0.055	0.122	0.109	0.14	0.143			0.077	-0.026	-0.01026	0.01226	0.00287	0.143			0.066	-0.013	0.00849	0.017294	-0.005757	0.143
0.038	0.055	0.121	0.107	0.138	0.143			0.077	-0.026	-0.00937	0.01235	0.00229	0.143			0.066	-0.012	0.00803	0.017548	-0.005569	0.143
0.038	0.054	0.119	0.105	0.136	0.143			0.078	-0.026	-0.00857	0.01237	0.00156	0.143			0.066	-0.012	0.00759	0.017835	-0.00534	0.143
0.038	0.053	0.118	0.103	0.134	0.143			0.078	-0.026	-0.00784	0.01234	0.00069	0.143			0.067	-0.012	0.00718	0.018153	-0.00507	0.143
0.039	0.053	0.117	0.101	0.132	0.143			0.078	-0.027	-0.00721	0.01226	-0.00032	0.143			0.067	-0.012	0.00679	0.018498	-0.004761	0.143
0.039	0.052	0.115	0.099	0.13	0.143			0.079	-0.027	-0.00665	0.01213	-0.00146	0.143			0.068	-0.011	0.00642	0.018865	-0.004414	0.143
0.039	0.051	0.114	0.097	0.128	0.143			0.079	-0.027	-0.00619	0.01196	-0.00273	0.143			0.068	-0.011	0.00608	0.01925	-0.004031	0.143
0.039	0.051	0.112	0.095	0.126	0.143			0.08	-0.027	-0.0058	0.01176	-0.00411	0.143			0.068	-0.011	0.00576	0.019648	-0.003613	0.143
0.04	0.05	0.111	0.093	0.124	0.143			0.08	-0.027	-0.0055	0.01152	-0.00559	0.143			0.069	-0.011	0.00546	0.020051	-0.003166	0.143
0.04	0.049	0.11	0.091	0.122	0.143			0.081	-0.028	-0.00527	0.01125	-0.00714	0.143			0.069	-0.01	0.00518	0.020455	-0.002698	0.143
0.04	0.049	0.108	0.089	0.121	0.143			0.081	-0.028	-0.0051	0.01097	-0.00874	0.143			0.069	-0.01	0.00493	0.020854	-0.002212	0.143
0.04	0.048	0.107	0.087	0.119	0.143			0.081	-0.028	-0.00498	0.01068	-0.01037	0.143			0.07	-0.01	0.00469	0.021245	-0.001715	0.143
0.04	0.048	0.106	0.085	0.117	0.143			0.082	-0.028	-0.00492	0.01039	-0.01201	0.143			0.07	-0.01	0.00446	0.021624	-0.001211	0.143
0.041	0.047	0.104	0.083	0.115	0.143			0.082	-0.028	-0.00491	0.01011	-0.01363	0.143			0.071	-0.01	0.00423	0.021986	-0.000706	0.143
0.041	0.046	0.103	0.081	0.114	0.143			0.083	-0.028	-0.00495	0.00986	-0.01521	0.143			0.071	-0.01	0.00401	0.022327	-0.000205	0.143
0.041	0.046	0.102	0.079	0.112	0.143			0.083	-0.028	-0.00502	0.00965	-0.01673	0.143			0.071	-0.01	0.00379	0.022642	0.000287	0.143
0.041	0.045	0.1	0.077	0.11	0.143			0.084	-0.028	-0.00513	0.00947	-0.01818	0.143			0.072	-0.009	0.00357	0.022925	0.000767	0.143
0.041	0.044	0.099	0.075	0.109	0.143			0.084	-0.029	-0.00527	0.00934	-0.01951	0.143			0.072	-0.009	0.00335	0.023175	0.001231	0.143
0.042	0.044	0.098	0.073	0.107	0.143			0.084	-0.029	-0.00542	0.00927	-0.02073	0.143			0.072	-0.009	0.00311	0.023389	0.001678	0.143
0.042	0.043	0.096	0.071	0.106	0.143			0.085	-0.029	-0.00558	0.00924	-0.02181	0.143			0.073	-0.009	0.00287	0.023566	0.002105	0.143
0.042	0.043	0.095	0.069	0.104	0.143			0.085	-0.029	-0.00572	0.00928	-0.02273	0.143			0.073	-0.009	0.00263	0.023706	0.002512	0.143
0.042	0.042	0.094	0.068	0.103	0.143			0.086	-0.029	-0.00584	0.00937	-0.02347	0.143			0.074	-0.009	0.00238	0.023809	0.002901	0.143
0.043	0.042	0.092	0.066	0.102	0.143			0.086	-0.029	-0.00592	0.00953	-0.02403	0.143			0.074	-0.009	0.00212	0.023876	0.003275	0.143
0.043	0.041	0.091	0.064	0.1	0.143			0.087	-0.029	-0.00595	0.00975	-0.0244	0.143			0.074	-0.009	0.00187	0.023906	0.003633	0.143
0.043	0.041	0.089	0.062	0.099	0.143			0.087	-0.029	-0.00591	0.01002	-0.02458	0.143			0.075	-0.009	0.00162	0.023903	0.003976	0.143
0.043	0.04	0.088	0.061	0.098	0.143			0.088	-0.029	-0.00579	0.01033	-0.02458	0.143			0.075	-0.009	0.00139	0.023866	0.004303	0.143
0.043	0.04	0.087	0.059	0.097	0.143			0.088	-0.029	-0.00561	0.01065	-0.02442	0.143			0.075	-0.009	0.00117	0.023799	0.004616	0.143
0.044	0.039	0.085	0.057	0.096	0.143			0.088	-0.029	-0.00537	0.011	-0.02408	0.143			0.076	-0.009	0.00098	0.023704	0.004914	0.143
0.044	0.039	0.084	0.056	0.095	0.143			0.089	-0.029	-0.00507	0.01135	-0.02359	0.143			0.076	-0.009	0.00082	0.023584	0.0052	0.143
0.044	0.039	0.082	0.054	0.093	0.143			0.089	-0.03	-0.00474	0.01171	-0.02294	0.143			0.076	-0.009	0.00069	0.02344	0.005476	0.143
0.044	0.038	0.081	0.053	0.092	0.143			0.09	-0.03	-0.00438	0.0121	-0.02215	0.143			0.077	-0.009	0.00058	0.023278	0.005741	0.143
0.044	0.038	0.079	0.051	0.091	0.143			0.09	-0.03	-0.00401	0.0125	-0.02122	0.143			0.077	-0.008	0.00051	0.0231	0.005992	0.143
0.045	0.038	0.078	0.05	0.09	0.143			0.091	-0.03	-0.00364	0.01294	-0.02018	0.143			0.078	-0.008	0.00046	0.02291	0.006227	0.143
0.045	0.037	0.077	0.049	0.09	0.143			0.091	-0.03	-0.00327	0.0134	-0.01903	0.143			0.078	-0.008	0.00043	0.022712	0.006439	0.143
0.045	0.037	0.075	0.047	0.089	0.143			0.091	-0.03	-0.00291	0.0139	-0.01778	0.143			0.078	-0.007	0.0004	0.022509	0.006626	0.143
0.045	0.037	0.074	0.046	0.088	0.143			0.092	-0.03	-0.00257	0.01442	-0.01646	0.143			0.079	-0.007	0.00038	0.022304	0.006784	0.143
0.046	0.037	0.072	0.045	0.087	0.143			0.092	-0.03	-0.00226	0.015	-0.01508	0.143			0.079	-0.006	0.00035	0.022099	0.006909	0.143
0.046	0.036	0.071	0.044	0.086	0.143			0.093	-0.03	-0.00195	0.01562	-0.01365	0.143			0.079	-0.006	0.00031	0.021895	0.006997	0.143
0.046	0.036	0.07	0.043	0.085	0.143			0.093	-0.029	-0.00167	0.0163	-0.01218	0.143			0.08	-0.005	0.00023	0.021694	0.007044	0.143
0.046	0.036	0.068	0.042	0.084	0.143			0.094	-0.029	-0.00138	0.01702	-0.01068	0.143			0.08	-0.004	0.00012	0.021496	0.007044	0.143
0.046	0.036	0.067	0.04	0.083	0.143			0.094	-0.029	-0.00108	0.0178	-0.00916	0.143			0.081	-0.004	-3e-05	0.021305	0.006993	0.143
0.047	0.036	0.066	0.04	0.083	0.143			0.095	-0.028	-0.00077	0.01863	-0.00764	0.143			0.081	-0.003	-0.00023	0.02112	0.006886	0.143
0.047	0.036	0.064	0.039	0.082	0.143			0.095	-0.028	-0.00042	0.01952	-0.00611	0.143			0.081	-0.002	-0.00047	0.020943	0.006718	0.143
0.047	0.036	0.063	0.038	0.081	0.143			0.095	-0.028	-3e-05	0.02047	-0.00459	0.143			0.082	-0.002	-0.00077	0.020773	0.006486	0.143
0.047	0.035	0.062	0.037	0.08	0.143			0.096	-0.027	0.00041	0.0215	-0.00308	0.143			0.082	-0.000845	-0.00112	0.020611	0.006188	0.143
0.047	0.035	0.061	0.036	0.079	0.143			0.096	-0.027	0.00093	0.02261	-0.00159	0.143			0.082	-0.000195	-0.00153	0.020455	0.005822	0.143
0.048	0.035	0.06	0.035	0.078	0.143			0.097	-0.026	0.00153	0.02384	-0.00013	0.143			0.083	0.000425	-0.00198	0.020304	0.00539	0.143
0.048	0.035	0.059	0.035	0.077	0.143			0.097	-0.025	0.00225	0.02517	0.00131	0.143			0.083	0.001	-0.00247	0.020153	0.004893	0.143
0.048	0.035	0.057	0.034	0.076	0.143			0.098	-0.025	0.00308	0.02661	0.00271	0.143			0.084	0.002	-0.003	0.02	0.004329	0.143
0.048	0.034	0.056	0.033	0.076	0.143			0.098	-0.024	0.00405	0.02815	0.00406	0.143			0.084	0.002	-0.00357	0.019839	0.003701	0.143
0.049	0.034	0.055	0.033	0.075	0.143			0.098	-0.023	0.00519	0.02979	0.00537	0.143			0.084	0.002	-0.00416	0.019667	0.003009	0.143
0.049	0.034	0.054	0.032	0.074	0.143			0.099	-0.022	0.0065	0.03151	0.00662	0.143			0.085	0.003	-0.00478	0.019479	0.002256	0.143
0.049	0.034	0.053	0.032	0.073	0.143			0.099	-0.021	0.00798	0.0333	0.00782	0.143			0.085	0.003	-0.00542	0.019273	0.001446	0.143
0.049	0.033	0.052	0.031	0.072	0.143			0.1	-0.02	0.00963	0.03513	0.00898	0.143			0.085	0.003	-0.00608	0.019044	0.000581	0.143
0.049	0.033	0.052	0.031	0.071	0.143			0.1	-0.019	0.01144	0.03699	0.01008	0.143			0.086	0.004	-0.00675	0.018792	-0.000335	0.143
0.05	0.033	0.051	0.031	0.07	0.143			0.101	-0.018	0.01341	0.03886	0.01115	0.143			0.086	0.004	-0.00743	0.018513	-0.001296	0.143
0.05	0.032	0.05	0.03	0.069	0.143			0.101	-0.016	0.01551	0.04073	0.01218	0.143			0.087	0.004	-0.00811	0.018206	-0.002294	0.143
0.05	0.032	0.049	0.03	0.068	0.143			0.101	-0.015	0.01774	0.04259	0.01318	0.143			0.087	0.004	-0.00878	0.017869	-0.003324	0.143
0.05	0.031	0.048	0.03	0.067	0.143			0.102	-0.014	0.0201	0.04441	0.01416	0.143			0.087	0.004	-0.00944	0.017503	-0.004381	0.143
0.05	0.031	0.047	0.029	0.066	0.143			0.102	-0.012	0.02257	0.0462	0.01511	0.143			0.088	0.004	-0.01007	0.017107	-0.005458	0.143
0.051	0.03	0.047	0.029	0.065	0.143			0.103	-0.011	0.02514	0.04794	0.01602	0.143			0.088	0.004	-0.01068	0.016684	-0.006551	0.143
0.051	0.03	0.046	0.029	0.064	0.143			0.103	-0.01	0.02778	0.04964	0.01687	0.143			0.088	0.004	-0.01126	0.016236	-0.007654	0.143
0.051	0.029	0.045	0.029	0.063	0.143			0.104	-0.008	0.03047	0.05129	0.01766	0.143			0.089	0.004	-0.0118	0.015764	-0.008759	0.143
0.051	0.029	0.044	0.028	0.062	0.143			0.104	-0.007	0.03318	0.05289	0.01837	0.143			0.089	0.004	-0.0123	0.01527	-0.00986	0.143
0.052	0.028	0.044	0.028	0.061	0.143			0.105	-0.005	0.0359	0.05443	0.01897	0.143			0.09	0.004	-0.01276	0.014755	-0.010951	0.143
0.052	0.027	0.043	0.028	0.06	0.143			0.105	-0.004	0.0386	0.05591	0.01946	0.143			0.09	0.003	-0.01317	0.014218	-0.012026	0.143
0.052	0.027	0.042	0.028	0.059	0.143			0.105	-0.002	0.04126	0.05733	0.01984	0.143			0.09	0.003	-0.01353	0.01366	-0.013082	0.143
0.052	0.026	0.042	0.028	0.058	0.143			0.106	-0.001	0.04386	0.05867	0.02012	0.143			0.091	0.003	-0.01385	0.013082	-0.014113	0.143
0.052	0.025	0.041	0.028	0.057	0.143			0.106	0.00015	0.04638	0.05993	0.02031	0.143			0.091	0.003	-0.01412	0.012484	-0.015116	0.143
0.053	0.025	0.04	0.028	0.056	0.143			0.107	0.001	0.04882	0.06112	0.02041	0.143			0.091	0.003	-0.01435	0.011866	-0.016087	0.143
0.053	0.024	0.04	0.028	0.055	0.143			0.107	0.003	0.05117	0.06223	0.02046	0.143			0.092	0.002	-0.01454	0.011226	-0.017021	0.143
0.053	0.023	0.039	0.028	0.054	0.143			0.108	0.004	0.05341	0.06326	0.02044	0.143			0.092	0.002	-0.01467	0.010565	-0.017913	0.143
0.053	0.022	0.038	0.028	0.053	0.143			0.108	0.005	0.05555	0.06421	0.02037	0.143			0.093	0.002	-0.01477	0.009883	-0.018758	0.143
0.053	0.022	0.038	0.028	0.052	0.143			0.108	0.006	0.05757	0.06507	0.02024	0.143			0.093	0.002	-0.01482	0.009182	-0.019548	0.143
0.054	0.021	0.037	0.028	0.051	0.143			0.109	0.007	0.05948	0.06584	0.02005	0.143			0.093	0.001	-0.01482	0.008463	-0.02028	0.143
0.054	0.02	0.036	0.028	0.051	0.143			0.109	0.007	0.06127	0.06653	0.01982	0.143			0.094	0.001	-0.01478	0.007729	-0.020951	0.143
0.054	0.019	0.036	0.028	0.05	0.143			0.11	0.008	0.06293	0.06714	0.01953	0.143			0.094	0.000831	-0.0147	0.006983	-0.021558	0.143
0.054	0.019	0.035	0.028	0.049	0.143			0.11	0.009	0.06447	0.06767	0.01919	0.143			0.094	0.000502	-0.01457	0.006227	-0.022102	0.143
0.055	0.018	0.034	0.028	0.048	0.143			0.111	0.01	0.0659	0.06813	0.0188	0.143			0.095	0.000166	-0.01441	0.005466	-0.02258	0.143
0.055	0.017	0.034	0.028	0.047	0.143			0.111	0.01	0.06721	0.06853	0.01835	0.143			0.095	-0.000175	-0.01421	0.004706	-0.022992	0.143
0.055	0.016	0.033	0.028	0.046	0.143			0.111	0.011	0.06842	0.06887	0.01786	0.143			0.096	-0.000516	-0.01399	0.003949	-0.023339	0.143
0.055	0.015	0.032	0.028	0.045	0.143			0.112	0.011	0.06953	0.06916	0.01732	0.143			0.096	-0.000855	-0.01376	0.003201	-0.023625	0.143
0.055	0.015	0.032	0.028	0.045	0.143			0.112	0.011	0.07055	0.06941	0.01675	0.143			0.096	-0.001	-0.01351	0.002466	-0.023851	0.143
0.056	0.014	0.031	0.029	0.044	0.143			0.113	0.012	0.07148	0.06962	0.01616	0.143			0.097	-0.002	-0.01326	0.001749	-0.024021	0.143
0.056	0.013	0.031	0.029	0.043	0.143			0.113	0.012	0.07233	0.06978	0.01556	0.143			0.097	-0.002	-0.01301	0.001054	-0.024135	0.143
0.056	0.013	0.03	0.029	0.043	0.143			0.114	0.012	0.07309	0.06989	0.01496	0.143			0.097	-0.002	-0.01277	0.000383	-0.024198	0.143
0.056	0.012	0.029	0.029	0.042	0.143			0.114	0.012	0.07376	0.06995	0.01436	0.143			0.098	-0.002	-0.01255	-0.000263	-0.024213	0.143
0.056	0.011	0.029	0.029	0.041	0.143			0.115	0.012	0.07435	0.06995	0.01377	0.143			0.098	-0.003	-0.01234	-0.000881	-0.024184	0.143
0.057	0.011	0.028	0.029	0.041	0.143			0.115	0.012	0.07485	0.06989	0.0132	0.143			0.099	-0.003	-0.01215	-0.00147	-0.024115	0.143
0.057	0.01	0.027	0.03	0.04	0.143			0.115	0.012	0.07527	0.06976	0.01266	0.143			0.099	-0.003	-0.01197	-0.002031	-0.02401	0.143
0.057	0.01	0.027	0.03	0.04	0.143			0.116	0.012	0.07561	0.06956	0.01213	0.143			0.099	-0.004	-0.0118	-0.002565	-0.023874	0.143
0.057	0.009	0.026	0.03	0.039	0.143			0.116	0.012	0.07585	0.06927	0.01163	0.143			0.1	-0.004	-0.01165	-0.003072	-0.023713	0.143
0.058	0.009	0.025	0.03	0.038	0.143			0.117	0.012	0.07601	0.0689	0.01113	0.143			0.1	-0.005	-0.01152	-0.003557	-0.023533	0.143
0.058	0.008	0.025	0.03	0.038	0.143			0.117	0.012	0.07608	0.06845	0.01064	0.143			0.1	-0.005	-0.01138	-0.00402	-0.023339	0.143
0.058	0.008	0.024	0.03	0.037	0.143			0.118	0.012	0.07606	0.06791	0.01015	0.143			0.101	-0.005	-0.01126	-0.004465	-0.023135	0.143
0.058	0.007	0.023	0.031	0.037	0.143			0.118	0.011	0.07596	0.0673	0.00965	0.143			0.101	-0.006	-0.01113	-0.004895	-0.022926	0.143
0.058	0.007	0.023	0.031	0.036	0.143			0.118	0.011	0.07577	0.06661	0.00914	0.143			0.101	-0.006	-0.01101	-0.005314	-0.022716	0.143
0.059	0.006	0.022	0.031	0.036	0.143			0.119	0.01	0.0755	0.06585	0.00862	0.143			0.102	-0.006	-0.01088	-0.005724	-0.022508	0.143
0.059	0.006	0.022	0.031	0.035	0.143			0.119	0.01	0.07513	0.06503	0.00811	0.143			0.102	-0.006	-0.01074	-0.00613	-0.022307	0.143
0.059	0.006	0.021	0.031	0.035	0.143			0.12	0.009	0.07467	0.06415	0.00762	0.143			0.103	-0.007	-0.0106	-0.006535	-0.022111	0.143
0.059	0.005	0.02	0.032	0.035	0.143			0.12	0.008	0.07409	0.06322	0.00715	0.143			0.103	-0.007	-0.01045	-0.006941	-0.021919	0.143
0.059	0.005	0.02	0.032	0.034	0.143			0.121	0.008	0.07339	0.06225	0.00671	0.143			0.103	-0.007	-0.01029	-0.007352	-0.021732	0.143
0.06	0.005	0.019	0.032	0.034	0.143			0.121	0.007	0.07257	0.06124	0.0063	0.143			0.104	-0.007	-0.01011	-0.007769	-0.021547	0.143
0.06	0.004	0.019	0.032	0.033	0.143			0.122	0.006	0.07161	0.06019	0.00594	0.143			0.104	-0.008	-0.0099	-0.008195	-0.021367	0.143
0.06	0.004	0.018	0.032	0.033	0.143			0.122	0.005	0.07052	0.0591	0.0056	0.143			0.104	-0.008	-0.00967	-0.008631	-0.02119	0.143
0.06	0.004	0.018	0.033	0.033	0.143			0.122	0.004	0.0693	0.05799	0.0053	0.143			0.105	-0.008	-0.00941	-0.009078	-0.021015	0.143
0.061	0.004	0.017	0.033	0.032	0.143			0.123	0.003	0.06796	0.05686	0.00503	0.143			0.105	-0.008	-0.00913	-0.009538	-0.02084	0.143
0.061	0.003	0.017	0.033	0.032	0.143			0.123	0.001	0.06649	0.05571	0.00479	0.143			0.106	-0.008	-0.00881	-0.01001	-0.020665	0.143
0.061	0.003	0.016	0.033	0.031	0.143			0.124	0.00019	0.06491	0.05455	0.00458	0.143			0.106	-0.008	-0.00847	-0.010493	-0.020488	0.143
0.061	0.003	0.016	0.033	0.031	0.143			0.124	-0.001	0.06323	0.05338	0.0044	0.143			0.106	-0.009	-0.00809	-0.010985	-0.020308	0.143
0.061	0.003	0.015	0.034	0.031	0.143			0.125	-0.003	0.06147	0.05222	0.00424	0.143			0.107	-0.009	-0.00769	-0.011484	-0.020127	0.143
0.062	0.002	0.015	0.034	0.03	0.143			0.125	-0.004	0.05963	0.05105	0.00412	0.143			0.107	-0.009	-0.00726	-0.01199	-0.019946	0.143
0.062	0.002	0.015	0.034	0.03	0.143			0.125	-0.005	0.05774	0.04988	0.00402	0.143			0.107	-0.009	-0.00681	-0.012503	-0.019766	0.143
0.062	0.002	0.014	0.035	0.029	0.143			0.126	-0.007	0.05581	0.04871	0.00394	0.143			0.108	-0.009	-0.00635	-0.013022	-0.019591	0.143
0.062	0.002	0.014	0.035	0.029	0.143			0.126	-0.008	0.05386	0.04755	0.0039	0.143			0.108	-0.009	-0.00588	-0.013546	-0.019422	0.143
0.062	0.002	0.014	0.035	0.029	0.143			0.127	-0.01	0.0519	0.04638	0.0039	0.143			0.109	-0.009	-0.0054	-0.014076	-0.019261	0.143
0.063	0.001	0.014	0.036	0.028	0.143			0.127	-0.011	0.04994	0.04521	0.00393	0.143			0.109	-0.009	-0.00493	-0.014612	-0.019107	0.143
0.063	0.001	0.013	0.036	0.028	0.143			0.128	-0.013	0.04798	0.04403	0.00399	0.143			0.109	-0.009	-0.00448	-0.015152	-0.018962	0.143
0.063	0.00073	0.013	0.036	0.027	0.143			0.128	-0.014	0.04604	0.04284	0.00408	0.143			0.11	-0.009	-0.00403	-0.015696	-0.018825	0.143
0.063	0.00044	0.013	0.037	0.027	0.143			0.128	-0.016	0.04412	0.04163	0.00418	0.143			0.11	-0.009	-0.00361	-0.01624	-0.018699	0.143
0.064	0.00015	0.013	0.037	0.027	0.143			0.129	-0.017	0.04223	0.04038	0.00428	0.143			0.11	-0.009	-0.00322	-0.016784	-0.018582	0.143
0.064	-0.00015	0.013	0.037	0.026	0.143			0.129	-0.018	0.04038	0.03911	0.00438	0.143			0.111	-0.008	-0.00286	-0.017325	-0.018474	0.143
0.064	-0.00046	0.013	0.038	0.026	0.143			0.13	-0.019	0.03856	0.03783	0.00446	0.143			0.111	-0.008	-0.00253	-0.017862	-0.018372	0.143
0.064	-0.00078	0.013	0.038	0.026	0.143			0.13	-0.02	0.03679	0.03653	0.00452	0.143			0.112	-0.008	-0.00223	-0.018392	-0.018274	0.143
0.064	-0.001	0.013	0.039	0.025	0.143			0.131	-0.021	0.03507	0.03524	0.00454	0.143			0.112	-0.008	-0.00197	-0.018915	-0.018175	0.143
0.065	-0.001	0.013	0.039	0.025	0.143			0.131	-0.022	0.0334	0.03397	0.00452	0.143			0.112	-0.008	-0.00174	-0.019428	-0.018072	0.143
0.065	-0.002	0.013	0.039	0.025	0.143			0.132	-0.023	0.0318	0.03271	0.00443	0.143			0.113	-0.008	-0.00156	-0.019929	-0.017963	0.143
0.065	-0.002	0.013	0.04	0.024	0.143			0.132	-0.023	0.03026	0.0315	0.00427	0.143			0.113	-0.007	-0.00141	-0.020416	-0.017846	0.143
0.065	-0.002	0.013	0.04	0.024	0.143			0.132	-0.024	0.02879	0.03033	0.00403	0.143			0.113	-0.007	-0.00129	-0.020888	-0.017719	0.143
0.066	-0.003	0.013	0.041	0.024	0.143			0.133	-0.024	0.02741	0.02922	0.00373	0.143			0.114	-0.007	-0.00121	-0.021345	-0.01758	0.143
0.066	-0.003	0.013	0.041	0.024	0.143			0.133	-0.025	0.02612	0.02818	0.00335	0.143			0.114	-0.006	-0.00117	-0.021786	-0.017431	0.143
0.066	-0.004	0.013	0.041	0.023	0.143			0.134	-0.025	0.02494	0.02722	0.00292	0.143			0.115	-0.006	-0.00116	-0.02221	-0.017271	0.143
0.066	-0.004	0.013	0.042	0.023	0.143			0.134	-0.025	0.02388	0.02636	0.00244	0.143			0.115	-0.006	-0.0012	-0.022618	-0.017101	0.143
0.066	-0.004	0.013	0.042	0.023	0.143			0.135	-0.025	0.02292	0.0256	0.00194	0.143			0.115	-0.005	-0.00126	-0.023009	-0.016924	0.143
0.067	-0.005	0.013	0.042	0.023	0.143			0.135	-0.025	0.02207	0.02494	0.00145	0.143			0.116	-0.005	-0.00136	-0.023383	-0.016742	0.143
0.067	-0.005	0.013	0.043	0.022	0.143			0.135	-0.026	0.02132	0.02439	0.00099	0.143			0.116	-0.004	-0.00149	-0.02374	-0.016557	0.143
0.067	-0.005	0.014	0.043	0.022	0.143			0.136	-0.026	0.02067	0.02396	0.00058	0.143			0.116	-0.004	-0.00164	-0.024083	-0.016374	0.143
0.067	-0.006	0.014	0.043	0.022	0.143			0.136	-0.026	0.02011	0.02366	0.00024	0.143			0.117	-0.003	-0.00182	-0.024411	-0.016198	0.143
0.067	-0.006	0.014	0.043	0.022	0.143			0.137	-0.026	0.01963	0.02348	-4e-05	0.143			0.117	-0.003	-0.00202	-0.024726	-0.016034	0.143
0.068	-0.006	0.014	0.044	0.021	0.143			0.137	-0.026	0.01923	0.02344	-0.00025	0.143			0.118	-0.002	-0.00224	-0.02503	-0.015885	0.143
0.068	-0.007	0.014	0.044	0.021	0.143			0.138	-0.026	0.01889	0.02354	-0.0004	0.143			0.118	-0.002	-0.00247	-0.025324	-0.015751	0.143
0.068	-0.007	0.015	0.044	0.021	0.143			0.138	-0.026	0.01862	0.02377	-0.00048	0.143			0.118	-0.001	-0.0027	-0.02561	-0.015635	0.143
0.068	-0.007	0.015	0.044	0.021	0.143			0.139	-0.026	0.01839	0.02413	-0.0005	0.143			0.119	-0.000539	-0.00293	-0.025889	-0.015538	0.143
0.069	-0.008	0.015	0.044	0.021	0.143			0.139	-0.026	0.01819	0.02462	-0.00047	0.143			0.119	1.9e-05	-0.00315	-0.026164	-0.015461	0.143
0.069	-0.008	0.015	0.044	0.021	0.143			0.139	-0.026	0.01801	0.02524	-0.00039	0.143			0.119	0.000572	-0.00337	-0.026437	-0.015406	0.143
0.069	-0.008	0.015	0.045	0.021	0.143			0.14	-0.025	0.01783	0.02596	-0.00027	0.143			0.12	0.001	-0.00358	-0.026709	-0.015373	0.143
0.069	-0.009	0.016	0.045	0.02	0.143			0.14	-0.025	0.01765	0.02677	-0.00012	0.143			0.12	0.002	-0.00378	-0.026982	-0.015363	0.143
0.069	-0.009	0.016	0.045	0.02	0.143			0.141	-0.025	0.01746	0.02767	5e-05	0.143			0.121	0.002	-0.00396	-0.027258	-0.015376	0.143
0.07	-0.009	0.016	0.045	0.02	0.143			0.141	-0.024	0.01727	0.02863	0.00025	0.143			0.121	0.003	-0.00414	-0.027537	-0.015413	0.143
0.07	-0.009	0.016	0.045	0.02	0.143			0.142	-0.024	0.01706	0.02964	0.00046	0.143			0.121	0.003	-0.00432	-0.02782	-0.015473	0.143
0.07	-0.01	0.017	0.045	0.02	0.143			0.142	-0.023	0.01686	0.03068	0.00069	0.143			0.122	0.004	-0.00448	-0.028107	-0.015554	0.143
0.07	-0.01	0.017	0.045	0.02	0.143			0.142	-0.023	0.01667	0.03173	0.00094	0.143			0.122	0.004	-0.00465	-0.028401	-0.015653	0.143
0.07	-0.01	0.017	0.045	0.02	0.143			0.143	-0.022	0.01649	0.03278	0.00119	0.143			0.122	0.004	-0.00481	-0.028699	-0.015768	0.143
0.071	-0.01	0.017	0.045	0.02	0.143			0.143	-0.022	0.01635	0.03382	0.00143	0.143			0.123	0.005	-0.00496	-0.029002	-0.015895	0.143
0.071	-0.01	0.018	0.045	0.02	0.143			0.144	-0.021	0.01623	0.03482	0.00167	0.143			0.123	0.005	-0.00511	-0.029307	-0.016031	0.143
0.071	-0.01	0.018	0.045	0.02	0.143			0.144	-0.02	0.01614	0.03579	0.00187	0.143			0.124	0.006	-0.00527	-0.029615	-0.016174	0.143
0.071	-0.011	0.018	0.045	0.019	0.143			0.145	-0.019	0.01609	0.03671	0.00204	0.143			0.124	0.006	-0.00543	-0.029924	-0.016318	0.143
0.072	-0.011	0.018	0.045	0.019	0.143			0.145	-0.019	0.01605	0.03758	0.00216	0.143			0.124	0.006	-0.00559	-0.030231	-0.016461	0.143
0.072	-0.011	0.018	0.045	0.019	0.143			0.145	-0.018	0.01605	0.0384	0.00222	0.143			0.125	0.006	-0.00577	-0.030535	-0.016597	0.143
0.072	-0.011	0.019	0.044	0.019	0.143			0.146	-0.017	0.01606	0.03916	0.00223	0.143			0.125	0.007	-0.00595	-0.030835	-0.016722	0.143
0.072	-0.011	0.019	0.044	0.019	0.143			0.146	-0.016	0.01611	0.03988	0.00217	0.143			0.125	0.007	-0.00614	-0.031126	-0.016835	0.143
0.072	-0.011	0.019	0.044	0.019	0.143			0.147	-0.015	0.01618	0.04053	0.00205	0.143			0.126	0.007	-0.00635	-0.031409	-0.016933	0.143
0.073	-0.011	0.019	0.044	0.019	0.143			0.147	-0.014	0.01627	0.04114	0.00185	0.143			0.126	0.007	-0.00657	-0.031681	-0.017015	0.143
0.073	-0.011	0.019	0.044	0.019	0.143			0.148	-0.014	0.0164	0.04169	0.00157	0.143			0.126	0.008	-0.00682	-0.031941	-0.017081	0.143
0.073	-0.011	0.019	0.044	0.019	0.143			0.148	-0.013	0.01656	0.04218	0.00122	0.143			0.127	0.008	-0.0071	-0.032188	-0.017128	0.143
0.073	-0.011	0.019	0.043	0.019	0.143			0.149	-0.012	0.01676	0.04261	0.00079	0.143			0.127	0.008	-0.0074	-0.032419	-0.017158	0.143
0.073	-0.011	0.019	0.043	0.018	0.143			0.149	-0.011	0.01698	0.04297	0.0003	0.143			0.128	0.008	-0.00773	-0.032633	-0.017168	0.143
0.074	-0.011	0.02	0.043	0.018	0.143			0.149	-0.01	0.01724	0.04326	-0.00024	0.143			0.128	0.008	-0.00809	-0.032827	-0.017158	0.143
0.074	-0.011	0.02	0.043	0.018	0.143			0.15	-0.009	0.01755	0.04347	-0.00082	0.143			0.128	0.008	-0.00848	-0.032997	-0.017125	0.143
0.074	-0.01	0.02	0.042	0.018	0.143			0.15	-0.009	0.01789	0.04361	-0.00143	0.143			0.129	0.008	-0.0089	-0.03314	-0.017067	0.143
0.074	-0.01	0.02	0.042	0.018	0.143			0.151	-0.008	0.01826	0.04366	-0.00208	0.143			0.129	0.008	-0.00934	-0.033255	-0.016984	0.143
0.075	-0.01	0.02	0.042	0.018	0.143			0.151	-0.007	0.01866	0.04362	-0.00274	0.143			0.129	0.008	-0.00981	-0.033338	-0.016877	0.143
0.075	-0.01	0.02	0.042	0.018	0.143			0.152	-0.006	0.01907	0.04351	-0.00343	0.143			0.13	0.008	-0.0103	-0.03339	-0.016745	0.143
0.075	-0.01	0.02	0.041	0.017	0.143			0.152	-0.005	0.0195	0.04333	-0.00414	0.143			0.13	0.008	-0.01081	-0.033406	-0.016586	0.143
0.075	-0.009	0.02	0.041	0.017	0.143			0.152	-0.005	0.01994	0.04306	-0.00485	0.143			0.131	0.008	-0.01133	-0.033387	-0.0164	0.143
0.075	-0.009	0.02	0.041	0.017	0.143			0.153	-0.004	0.0204	0.04273	-0.00556	0.143			0.131	0.007	-0.01187	-0.033332	-0.016189	0.143
0.076	-0.009	0.02	0.041	0.017	0.143			0.153	-0.003	0.02086	0.04232	-0.00625	0.143			0.131	0.007	-0.01241	-0.033242	-0.015954	0.143
0.076	-0.009	0.02	0.04	0.017	0.143			0.154	-0.002	0.02135	0.04183	-0.00692	0.143			0.132	0.007	-0.01295	-0.033118	-0.015698	0.143
0.076	-0.008	0.02	0.04	0.016	0.143			0.154	-0.001	0.02186	0.04128	-0.00754	0.143			0.132	0.007	-0.0135	-0.032963	-0.015424	0.143
0.076	-0.008	0.02	0.04	0.016	0.143			0.155	-0.00015	0.0224	0.04065	-0.00812	0.143			0.132	0.006	-0.01403	-0.032777	-0.015134	0.143
0.076	-0.008	0.02	0.039	0.016	0.143			0.155	0.00086	0.02298	0.03995	-0.00865	0.143			0.133	0.006	-0.01457	-0.032563	-0.014831	0.143
0.077	-0.007	0.02	0.039	0.016	0.143			0.155	0.002	0.02358	0.03919	-0.00914	0.143			0.133	0.006	-0.01509	-0.032323	-0.014514	0.143
0.077	-0.007	0.02	0.039	0.015	0.143			0.156	0.003	0.02421	0.03836	-0.00958	0.143			0.134	0.005	-0.0156	-0.03206	-0.014186	0.143
0.077	-0.007	0.02	0.038	0.015	0.143			0.156	0.004	0.02487	0.03747	-0.00998	0.143			0.134	0.005	-0.0161	-0.031776	-0.013844	0.143
0.077	-0.007	0.02	0.038	0.015	0.143			0.157	0.005	0.02557	0.03654	-0.01034	0.143			0.134	0.005	-0.01659	-0.031474	-0.013491	0.143
0.078	-0.006	0.02	0.038	0.015	0.143			0.157	0.006	0.02631	0.03557	-0.01067	0.143			0.135	0.004	-0.01707	-0.031156	-0.013125	0.143
0.078	-0.006	0.02	0.037	0.014	0.143			0.158	0.007	0.02709	0.03456	-0.01097	0.143			0.135	0.004	-0.01753	-0.030826	-0.012749	0.143
0.078	-0.006	0.019	0.037	0.014	0.143			0.158	0.009	0.02792	0.03352	-0.01127	0.143			0.135	0.004	-0.01798	-0.030484	-0.012361	0.143
0.078	-0.005	0.019	0.037	0.014	0.143			0.159	0.01	0.02878	0.03246	-0.01155	0.143			0.136	0.003	-0.01843	-0.030131	-0.011961	0.143
0.078	-0.005	0.019	0.036	0.013	0.143			0.159	0.011	0.02967	0.03138	-0.01183	0.143			0.136	0.003	-0.01886	-0.029769	-0.011549	0.143
0.079	-0.005	0.019	0.036	0.013	0.143			0.159	0.012	0.03059	0.03028	-0.0121	0.143			0.137	0.003	-0.01928	-0.029401	-0.011125	0.143
0.079	-0.005	0.019	0.036	0.013	0.143			0.16	0.013	0.03153	0.02918	-0.01236	0.143			0.137	0.002	-0.0197	-0.029028	-0.010693	0.143
0.079	-0.005	0.019	0.035	0.013	0.143			0.16	0.014	0.03249	0.02806	-0.0126	0.143			0.137	0.002	-0.02012	-0.028651	-0.010257	0.143
0.079	-0.004	0.019	0.035	0.012	0.143			0.161	0.015	0.03346	0.02695	-0.01282	0.143			0.138	0.002	-0.02055	-0.028274	-0.009818	0.143
0.079	-0.004	0.019	0.035	0.012	0.143			0.161	0.016	0.03443	0.02585	-0.01303	0.143			0.138	0.001	-0.02098	-0.027897	-0.009379	0.143
0.08	-0.004	0.019	0.034	0.012	0.143			0.162	0.017	0.03539	0.02475	-0.01322	0.143			0.138	0.001	-0.02141	-0.027522	-0.00894	0.143
0.08	-0.004	0.019	0.034	0.011	0.143			0.162	0.018	0.03634	0.02365	-0.0134	0.143			0.139	0.000923	-0.02186	-0.027153	-0.008505	0.143
0.08	-0.004	0.019	0.034	0.011	0.143			0.162	0.019	0.03727	0.02255	-0.01356	0.143			0.139	0.000689	-0.02231	-0.026789	-0.008075	0.143
0.08	-0.004	0.018	0.033	0.011	0.143			0.163	0.019	0.03815	0.02145	-0.0137	0.143			0.14	0.000477	-0.02278	-0.026433	-0.007651	0.143
0.081	-0.003	0.018	0.033	0.011	0.143			0.163	0.02	0.03899	0.02036	-0.01383	0.143			0.14	0.00029	-0.02325	-0.026084	-0.007235	0.143
0.081	-0.003	0.018	0.033	0.01	0.143			0.164	0.021	0.03976	0.01927	-0.01394	0.143			0.14	0.000131	-0.02373	-0.025744	-0.006826	0.143
0.081	-0.003	0.018	0.032	0.01	0.143			0.164	0.022	0.04046	0.0182	-0.01403	0.143			0.141	2e-06	-0.02422	-0.025411	-0.006423	0.143
0.081	-0.003	0.018	0.032	0.01	0.143			0.165	0.022	0.04109	0.01714	-0.0141	0.143			0.141	-9.5e-05	-0.02471	-0.025085	-0.006023	0.143
0.081	-0.003	0.018	0.031	0.01	0.143			0.165	0.023	0.04162	0.01611	-0.01416	0.143			0.141	-0.000162	-0.0252	-0.024765	-0.005624	0.143
0.082	-0.003	0.018	0.031	0.009	0.143			0.166	0.023	0.04207	0.01509	-0.01421	0.143			0.142	-0.000198	-0.02568	-0.024449	-0.005224	0.143
0.082	-0.003	0.017	0.031	0.009	0.143			0.166	0.024	0.04243	0.01409	-0.01426	0.143			0.142	-0.000206	-0.02615	-0.024136	-0.00482	0.143
0.082	-0.003	0.017	0.03	0.009	0.143			0.166	0.024	0.0427	0.0131	-0.0143	0.143			0.143	-0.000187	-0.02661	-0.023825	-0.004411	0.143
0.082	-0.003	0.017	0.03	0.009	0.143			0.167	0.024	0.04288	0.01213	-0.01433	0.143			0.143	-0.000145	-0.02705	-0.023515	-0.003995	0.143
0.082	-0.003	0.017	0.03	0.009	0.143			0.167	0.025	0.04295	0.01116	-0.01436	0.143			0.143	-8.4e-05	-0.02747	-0.023203	-0.003571	0.143
0.083	-0.003	0.017	0.029	0.009	0.143			0.168	0.025	0.04293	0.0102	-0.01438	0.143			0.144	-7e-06	-0.02786	-0.022888	-0.003138	0.143
0.083	-0.003	0.016	0.029	0.008	0.143			0.168	0.025	0.04282	0.00924	-0.0144	0.143			0.144	8.3e-05	-0.02821	-0.022567	-0.002695	0.143
0.083	-0.003	0.016	0.029	0.008	0.143			0.169	0.025	0.04261	0.00828	-0.0144	0.143			0.144	0.000183	-0.02852	-0.02224	-0.002242	0.143
0.083	-0.003	0.016	0.028	0.008	0.143			0.169	0.025	0.0423	0.0073	-0.0144	0.143			0.145	0.000291	-0.02878	-0.021906	-0.001781	0.143
0.084	-0.003	0.016	0.028	0.008	0.143			0.169	0.026	0.04189	0.0063	-0.01439	0.143			0.145	0.000407	-0.029	-0.021562	-0.001315	0.143
0.084	-0.003	0.015	0.028	0.008	0.143			0.17	0.026	0.04138	0.0053	-0.01436	0.143			0.146	0.00053	-0.02917	-0.021208	-0.000848	0.143
0.084	-0.003	0.015	0.028	0.008	0.143			0.17	0.026	0.04078	0.00429	-0.01431	0.143			0.146	0.000662	-0.02928	-0.020841	-0.000384	0.143
0.084	-0.003	0.015	0.027	0.008	0.143			0.171	0.026	0.04011	0.00327	-0.01425	0.143			0.146	0.000803	-0.02932	-0.020458	7.2e-05	0.143
0.084	-0.003	0.014	0.027	0.008	0.143			0.171	0.026	0.03936	0.00227	-0.01416	0.143			0.147	0.000953	-0.02931	-0.02006	0.000516	0.143
0.085	-0.003	0.014	0.027	0.008	0.143			0.172	0.026	0.03858	0.00129	-0.01407	0.143			0.147	0.001	-0.02923	-0.019645	0.000943	0.143
0.085	-0.002	0.014	0.027	0.008	0.143			0.172	0.027	0.03777	0.00036	-0.01398	0.143			0.147	0.001	-0.02909	-0.019214	0.001348	0.143
0.085	-0.002	0.014	0.026	0.008	0.143			0.172	0.027	0.03696	-0.00051	-0.01388	0.143			0.148	0.001	-0.02887	-0.018768	0.001726	0.143
0.085	-0.002	0.013	0.026	0.008	0.143			0.173	0.027	0.03616	-0.00129	-0.01378	0.143			0.148	0.002	-0.02859	-0.018307	0.002076	0.143
0.085	-0.002	0.013	0.026	0.009	0.143			0.173	0.027	0.0354	-0.00198	-0.01368	0.143			0.149	0.002	-0.02824	-0.017833	0.002395	0.143
0.086	-0.002	0.013	0.026	0.009	0.143			0.174	0.027	0.03467	-0.00257	-0.01358	0.143			0.149	0.002	-0.02782	-0.017345	0.002682	0.143
0.086	-0.002	0.012	0.025	0.009	0.143			0.174	0.026	0.03398	-0.00306	-0.01349	0.143			0.149	0.002	-0.02734	-0.016843	0.002937	0.143
0.086	-0.002	0.012	0.025	0.009	0.143			0.175	0.026	0.03332	-0.00345	-0.01341	0.143			0.15	0.003	-0.0268	-0.016329	0.003158	0.143
0.086	-0.002	0.012	0.025	0.009	0.143			0.175	0.026	0.03268	-0.00374	-0.01335	0.143			0.15	0.003	-0.0262	-0.015803	0.003345	0.143
0.087	-0.002	0.011	0.025	0.01	0.143			0.176	0.026	0.03205	-0.00392	-0.01329	0.143			0.15	0.003	-0.02554	-0.015264	0.003498	0.143
0.087	-0.001	0.011	0.025	0.01	0.143			0.176	0.026	0.03141	-0.00401	-0.01326	0.143			0.151	0.004	-0.02484	-0.014711	0.003617	0.143
0.087	-0.001	0.011	0.024	0.01	0.143			0.176	0.025	0.03075	-0.004	-0.01326	0.143			0.151	0.004	-0.02409	-0.014144	0.003702	0.143
0.087	-0.001	0.011	0.024	0.01	0.143			0.177	0.025	0.03006	-0.00389	-0.0133	0.143			0.151	0.004	-0.02329	-0.013561	0.003753	0.143
0.087	-0.00099	0.01	0.024	0.011	0.143			0.177	0.025	0.02932	-0.00369	-0.01338	0.143			0.152	0.005	-0.02247	-0.012963	0.003769	0.143
0.088	-0.00082	0.01	0.024	0.011	0.143			0.178	0.024	0.02855	-0.00341	-0.01351	0.143			0.152	0.005	-0.02161	-0.012351	0.003748	0.143
0.088	-0.00064	0.01	0.024	0.011	0.143			0.178	0.024	0.02774	-0.00305	-0.01367	0.143			0.153	0.005	-0.02074	-0.011723	0.003692	0.143
0.088	-0.00046	0.009	0.023	0.012	0.143			0.179	0.023	0.02691	-0.00262	-0.01387	0.143			0.153	0.006	-0.01984	-0.011082	0.0036	0.143
0.088	-0.00028	0.009	0.023	0.012	0.143			0.179	0.023	0.02605	-0.00212	-0.01406	0.143			0.153	0.006	-0.01894	-0.010426	0.003474	0.143
0.088	-9e-05	0.009	0.023	0.013	0.143			0.179	0.022	0.02516	-0.00156	-0.01425	0.143			0.154	0.006	-0.01802	-0.009758	0.003317	0.143
0.089	0.0001	0.009	0.023	0.013	0.143			0.18	0.021	0.02426	-0.00094	-0.01442	0.143			0.154	0.007	-0.01711	-0.009078	0.00313	0.143
0.089	0.00029	0.008	0.022	0.013	0.143			0.18	0.021	0.02333	-0.00028	-0.01454	0.143			0.154	0.007	-0.01621	-0.008387	0.002916	0.143
0.089	0.00047	0.008	0.022	0.014	0.143			0.181	0.02	0.02238	0.00043	-0.01462	0.143			0.155	0.008	-0.01531	-0.007685	0.002679	0.143
0.089	0.00066	0.008	0.022	0.014	0.143			0.181	0.019	0.02141	0.00117	-0.01465	0.143			0.155	0.008	-0.01443	-0.006975	0.002423	0.143
0.09	0.00085	0.008	0.022	0.015	0.143			0.182	0.018	0.02042	0.00194	-0.01464	0.143			0.156	0.008	-0.01357	-0.006259	0.002151	0.143
0.09	0.001	0.008	0.021	0.015	0.143			0.182	0.017	0.01941	0.00271	-0.01457	0.143			0.156	0.009	-0.01272	-0.005539	0.001864	0.143
0.09	0.001	0.007	0.021	0.016	0.143			0.182	0.016	0.01839	0.00349	-0.01447	0.143			0.156	0.009	-0.01191	-0.004819	0.001564	0.143
0.09	0.001	0.007	0.021	0.016	0.143			0.183	0.015	0.01736	0.00427	-0.01433	0.143			0.157	0.009	-0.01111	-0.004101	0.001252	0.143
0.09	0.002	0.007	0.021	0.017	0.143			0.183	0.014	0.01631	0.00505	-0.01415	0.143			0.157	0.01	-0.01035	-0.003386	0.000933	0.143
0.091	0.002	0.007	0.02	0.018	0.143			0.184	0.013	0.01527	0.00584	-0.01395	0.143			0.157	0.01	-0.00961	-0.002677	0.000607	0.143
0.091	0.002	0.006	0.02	0.018	0.143			0.184	0.012	0.01424	0.00662	-0.01371	0.143			0.158	0.01	-0.00891	-0.001976	0.000276	0.143
0.091	0.002	0.006	0.02	0.019	0.143			0.185	0.011	0.01323	0.00741	-0.01344	0.143			0.158	0.01	-0.00823	-0.001285	-6e-05	0.143
0.091	0.002	0.006	0.02	0.02	0.143			0.185	0.01	0.01226	0.0082	-0.01313	0.143			0.159	0.011	-0.00759	-0.000603	-0.000402	0.143
0.091	0.002	0.006	0.019	0.02	0.143			0.186	0.009	0.01135	0.00901	-0.01279	0.143			0.159	0.011	-0.00697	6.9e-05	-0.00075	0.143
0.092	0.002	0.006	0.019	0.021	0.143			0.186	0.008	0.01051	0.00984	-0.01241	0.143			0.159	0.011	-0.00639	0.00073	-0.001104	0.143
0.092	0.003	0.006	0.019	0.022	0.143			0.186	0.006	0.00975	0.01067	-0.01198	0.143			0.16	0.011	-0.00584	0.001383	-0.001463	0.143
0.092	0.003	0.006	0.019	0.022	0.143			0.187	0.005	0.00907	0.01152	-0.0115	0.143			0.16	0.011	-0.00533	0.002029	-0.001828	0.143
0.092	0.003	0.005	0.019	0.023	0.143			0.187	0.004	0.00849	0.01237	-0.01095	0.143			0.16	0.012	-0.00484	0.00267	-0.002197	0.143
0.093	0.003	0.005	0.018	0.024	0.143			0.188	0.003	0.008	0.01323	-0.01032	0.143			0.161	0.012	-0.00439	0.00331	-0.002571	0.143
0.093	0.003	0.005	0.018	0.024	0.143			0.188	0.002	0.0076	0.01409	-0.00963	0.143			0.161	0.012	-0.00396	0.00395	-0.002947	0.143
0.093	0.003	0.005	0.018	0.025	0.143			0.189	0.001	0.0073	0.01495	-0.00886	0.143			0.162	0.012	-0.00356	0.00459	-0.003324	0.143
0.093	0.003	0.005	0.018	0.026	0.143			0.189	0.00012	0.00708	0.0158	-0.00802	0.143			0.162	0.012	-0.00319	0.005232	-0.0037	0.143
0.093	0.003	0.005	0.018	0.027	0.143			0.189	-0.00085	0.00694	0.01663	-0.0071	0.143			0.162	0.012	-0.00284	0.005877	-0.004074	0.143
0.094	0.003	0.005	0.017	0.027	0.143			0.19	-0.002	0.00686	0.01744	-0.0061	0.143			0.163	0.012	-0.00251	0.006526	-0.004444	0.143
0.094	0.003	0.005	0.017	0.028	0.143			0.19	-0.003	0.00682	0.01822	-0.00504	0.143			0.163	0.013	-0.0022	0.007181	-0.004804	0.143
0.094	0.003	0.005	0.017	0.029	0.143			0.191	-0.003	0.00682	0.01896	-0.00392	0.143			0.163	0.013	-0.00191	0.007844	-0.005151	0.143
0.094	0.003	0.005	0.017	0.03	0.143			0.191	-0.004	0.00685	0.01965	-0.00276	0.143			0.164	0.013	-0.00162	0.008514	-0.005479	0.143
0.095	0.003	0.004	0.017	0.03	0.143			0.192	-0.005	0.00687	0.02029	-0.00155	0.143			0.164	0.013	-0.00135	0.009192	-0.005782	0.143
0.095	0.003	0.004	0.017	0.031	0.143			0.192	-0.006	0.00689	0.02086	-0.00032	0.143			0.165	0.013	-0.00108	0.009879	-0.006056	0.143
0.095	0.003	0.004	0.016	0.032	0.143			0.193	-0.006	0.00689	0.02135	0.00095	0.143			0.165	0.013	-0.00083	0.010575	-0.006295	0.143
0.095	0.002	0.004	0.016	0.032	0.143			0.193	-0.007	0.00686	0.02175	0.00223	0.143			0.165	0.013	-0.00059	0.011282	-0.006494	0.143
0.095	0.002	0.004	0.016	0.033	0.143			0.193	-0.007	0.00679	0.02206	0.00353	0.143			0.166	0.013	-0.00035	0.011999	-0.006647	0.143
0.096	0.002	0.004	0.016	0.034	0.143			0.194	-0.008	0.00667	0.02226	0.00484	0.143			0.166	0.013	-0.00013	0.012726	-0.006749	0.143
0.096	0.002	0.004	0.016	0.034	0.143			0.194	-0.008	0.0065	0.02235	0.00616	0.143			0.166	0.013	7e-05	0.013463	-0.006796	0.143
0.096	0.002	0.004	0.016	0.035	0.143			0.195	-0.009	0.00627	0.02231	0.00748	0.143			0.167	0.013	0.00026	0.014209	-0.006784	0.143
0.096	0.002	0.004	0.016	0.036	0.143			0.195	-0.009	0.00598	0.02216	0.00879	0.143			0.167	0.013	0.00042	0.014965	-0.006713	0.143
0.096	0.001	0.004	0.015	0.036	0.143			0.196	-0.01	0.00563	0.02188	0.01008	0.143			0.168	0.013	0.00057	0.01573	-0.006584	0.143
0.097	0.001	0.004	0.015	0.037	0.143			0.196	-0.01	0.00522	0.02147	0.01134	0.143			0.168	0.013	0.00069	0.016505	-0.006397	0.143
0.097	0.0008	0.004	0.015	0.037	0.143			0.196	-0.011	0.00475	0.02093	0.01256	0.143			0.168	0.013	0.00079	0.017291	-0.006154	0.143
0.097	0.00053	0.004	0.015	0.038	0.143			0.197	-0.011	0.00423	0.02028	0.01372	0.143			0.169	0.013	0.00087	0.018088	-0.005859	0.143
0.097	0.00025	0.004	0.015	0.038	0.143			0.197	-0.012	0.00365	0.01952	0.01483	0.143			0.169	0.013	0.00092	0.018897	-0.005514	0.143
0.098	-4e-05	0.004	0.015	0.039	0.143			0.198	-0.012	0.00301	0.01866	0.01586	0.143			0.169	0.013	0.00095	0.019718	-0.005121	0.143
0.098	-0.00034	0.004	0.015	0.039	0.143			0.198	-0.012	0.00231	0.01772	0.0168	0.143			0.17	0.013	0.00096	0.020551	-0.004686	0.143
0.098	-0.00065	0.004	0.014	0.039	0.143			0.199	-0.013	0.00155	0.01673	0.01765	0.143			0.17	0.013	0.00094	0.021397	-0.004211	0.143
0.098	-0.00097	0.004	0.014	0.04	0.143			0.199	-0.013	0.00074	0.0157	0.0184	0.143			0.171	0.013	0.00091	0.022256	-0.003702	0.143
0.098	-0.001	0.004	0.014	0.04	0.143			0.199	-0.013	-0.00014	0.01467	0.01904	0.143			0.171	0.012	0.00085	0.023129	-0.003163	0.143
0.099	-0.002	0.004	0.014	0.04	0.143			0.2	-0.014	-0.00105	0.01365	0.01957	0.143			0.171	0.012	0.00078	0.024014	-0.002596	0.143
0.099	-0.002	0.004	0.014	0.041	0.143			0.2	-0.014	-0.002	0.01267	0.02	0.143			0.172	0.012	0.0007	0.02491	-0.002005	0.143
0.099	-0.002	0.004	0.014	0.041	0.143			0.201	-0.014	-0.00298	0.01176	0.02034	0.143			0.172	0.012	0.00059	0.025815	-0.001394	0.143
0.099	-0.003	0.004	0.014	0.041	0.143			0.201	-0.014	-0.00396	0.01092	0.02058	0.143			0.172	0.012	0.00048	0.026726	-0.000768	0.143
0.099	-0.003	0.004	0.013	0.041	0.143			0.202	-0.015	-0.00493	0.01016	0.02073	0.143			0.173	0.012	0.00035	0.02764	-0.00013	0.143
0.1	-0.003	0.004	0.013	0.042	0.143			0.202	-0.015	-0.00588	0.00948	0.02078	0.143			0.173	0.012	0.00021	0.028553	0.000516	0.143
0.1	-0.004	0.004	0.013	0.042	0.143			0.203	-0.015	-0.0068	0.00889	0.02073	0.143			0.174	0.012	6e-05	0.029462	0.001166	0.143
0.1	-0.004	0.004	0.013	0.042	0.143			0.203	-0.015	-0.00766	0.00839	0.0206	0.143			0.174	0.012	-9e-05	0.030361	0.001816	0.143
0.1	-0.004	0.004	0.013	0.042	0.143			0.203	-0.015	-0.00847	0.00798	0.0204	0.143			0.174	0.012	-0.00025	0.031245	0.002464	0.143
0.101	-0.005	0.004	0.013	0.042	0.143			0.204	-0.015	-0.00921	0.00765	0.02012	0.143			0.175	0.012	-0.00042	0.032108	0.003106	0.143
0.101	-0.005	0.004	0.012	0.042	0.143			0.204	-0.015	-0.00988	0.00738	0.01978	0.143			0.175	0.012	-0.00059	0.032945	0.003738	0.143
0.101	-0.005	0.004	0.012	0.042	0.143			0.205	-0.015	-0.01048	0.00718	0.01937	0.143			0.175	0.012	-0.00076	0.033752	0.004359	0.143
0.101	-0.006	0.004	0.012	0.042	0.143			0.205	-0.015	-0.01102	0.00703	0.01889	0.143			0.176	0.012	-0.00094	0.034525	0.004966	0.143
0.101	-0.006	0.004	0.012	0.042	0.143			0.206	-0.015	-0.01148	0.00694	0.01835	0.143			0.176	0.012	-0.00113	0.035259	0.00556	0.143
0.102	-0.006	0.005	0.012	0.042	0.143			0.206	-0.015	-0.01188	0.00691	0.01775	0.143			0.176	0.012	-0.00132	0.035952	0.00614	0.143
0.102	-0.007	0.005	0.012	0.042	0.143			0.206	-0.015	-0.01221	0.00693	0.01711	0.143			0.177	0.012	-0.00152	0.036602	0.006703	0.143
0.102	-0.007	0.005	0.011	0.042	0.143			0.207	-0.015	-0.01248	0.00701	0.01642	0.143			0.177	0.012	-0.00173	0.037207	0.007248	0.143
0.102	-0.007	0.005	0.011	0.042	0.143			0.207	-0.015	-0.01269	0.00713	0.01571	0.143			0.178	0.012	-0.00194	0.037766	0.007772	0.143
0.102	-0.007	0.005	0.011	0.042	0.143			0.208	-0.015	-0.01282	0.00729	0.01497	0.143			0.178	0.012	-0.00216	0.03828	0.008272	0.143
0.103	-0.008	0.005	0.011	0.042	0.143			0.208	-0.015	-0.01287	0.0075	0.01422	0.143			0.178	0.012	-0.0024	0.038747	0.008745	0.143
0.103	-0.008	0.005	0.011	0.042	0.143			0.209	-0.015	-0.01284	0.00774	0.01346	0.143			0.179	0.012	-0.00263	0.03917	0.009191	0.143
0.103	-0.008	0.005	0.011	0.042	0.143			0.209	-0.015	-0.01272	0.00803	0.0127	0.143			0.179	0.012	-0.00287	0.03955	0.00961	0.143
0.103	-0.008	0.005	0.01	0.041	0.143			0.209	-0.015	-0.01251	0.00834	0.01194	0.143			0.179	0.012	-0.00312	0.039888	0.010003	0.143
0.104	-0.009	0.006	0.01	0.041	0.143			0.21	-0.015	-0.01221	0.00868	0.0112	0.143			0.18	0.011	-0.00337	0.040186	0.010372	0.143
0.104	-0.009	0.006	0.01	0.041	0.143			0.21	-0.015	-0.01183	0.00903	0.01047	0.143			0.18	0.011	-0.00362	0.040446	0.010717	0.143
0.104	-0.009	0.006	0.01	0.041	0.143			0.211	-0.015	-0.0114	0.0094	0.00975	0.143			0.181	0.011	-0.00387	0.04067	0.01104	0.143
0.104	-0.009	0.006	0.01	0.041	0.143			0.211	-0.016	-0.01094	0.00978	0.00904	0.143			0.181	0.011	-0.00411	0.040859	0.011344	0.143
0.104	-0.009	0.006	0.009	0.04	0.143			0.212	-0.016	-0.01046	0.01015	0.00833	0.143			0.181	0.01	-0.00436	0.041017	0.011632	0.143
0.105	-0.009	0.006	0.009	0.04	0.143			0.212	-0.016	-0.00999	0.01051	0.00764	0.143			0.182	0.01	-0.00459	0.041147	0.011907	0.143
0.105	-0.009	0.006	0.009	0.04	0.143			0.213	-0.017	-0.00953	0.01086	0.00697	0.143			0.182	0.01	-0.00481	0.041252	0.01217	0.143
0.105	-0.01	0.007	0.009	0.039	0.143			0.213	-0.017	-0.00912	0.01119	0.00632	0.143			0.182	0.009	-0.00502	0.041332	0.012421	0.143
0.105	-0.01	0.007	0.009	0.039	0.143			0.213	-0.017	-0.00875	0.0115	0.00572	0.143			0.183	0.009	-0.00522	0.04139	0.012661	0.143
0.105	-0.01	0.007	0.008	0.039	0.143			0.214	-0.018	-0.00843	0.0118	0.00516	0.143			0.183	0.009	-0.00541	0.041429	0.01289	0.143
0.106	-0.01	0.007	0.008	0.038	0.143			0.214	-0.018	-0.00817	0.01207	0.00468	0.143			0.184	0.008	-0.00558	0.041449	0.013105	0.143
0.106	-0.01	0.007	0.008	0.038	0.143			0.215	-0.019	-0.00795	0.01233	0.00427	0.143			0.184	0.008	-0.00574	0.041453	0.013307	0.143
0.106	-0.01	0.007	0.008	0.038	0.143			0.215	-0.019	-0.00777	0.01257	0.00395	0.143			0.184	0.008	-0.00589	0.041442	0.013495	0.143
0.106	-0.01	0.008	0.008	0.037	0.143			0.216	-0.02	-0.00762	0.0128	0.00371	0.143			0.185	0.007	-0.00602	0.041419	0.013669	0.143
0.107	-0.01	0.008	0.008	0.037	0.143			0.216	-0.02	-0.0075	0.01302	0.00357	0.143			0.185	0.007	-0.00615	0.041385	0.013825	0.143
0.107	-0.01	0.008	0.008	0.036	0.143			0.216	-0.021	-0.0074	0.01323	0.00352	0.143			0.185	0.007	-0.00627	0.041342	0.013961	0.143
0.107	-0.01	0.008	0.007	0.036	0.143			0.217	-0.022	-0.00732	0.01343	0.00358	0.143			0.186	0.006	-0.00639	0.041292	0.014076	0.143
0.107	-0.01	0.008	0.007	0.036	0.143			0.217	-0.022	-0.00724	0.01363	0.00372	0.143			0.186	0.006	-0.0065	0.041236	0.014166	0.143
0.107	-0.01	0.009	0.007	0.035	0.143			0.218	-0.023	-0.00717	0.01382	0.00396	0.143			0.187	0.006	-0.0066	0.041173	0.014229	0.143
0.108	-0.01	0.009	0.007	0.035	0.143			0.218	-0.024	-0.0071	0.014	0.00429	0.143			0.187	0.005	-0.00671	0.041104	0.014262	0.143
0.108	-0.01	0.009	0.007	0.034	0.143			0.219	-0.025	-0.00703	0.01419	0.00469	0.143			0.187	0.005	-0.00682	0.041029	0.01426	0.143
0.108	-0.01	0.009	0.007	0.034	0.143			0.219	-0.025	-0.00695	0.01438	0.00517	0.143			0.188	0.005	-0.00694	0.040948	0.014219	0.143
0.108	-0.01	0.009	0.006	0.033	0.143			0.22	-0.026	-0.00687	0.01457	0.00573	0.143			0.188	0.005	-0.00706	0.040859	0.014136	0.143
0.108	-0.01	0.01	0.006	0.033	0.143			0.22	-0.027	-0.00677	0.01476	0.00635	0.143			0.188	0.005	-0.00718	0.040762	0.014008	0.143
0.109	-0.01	0.01	0.006	0.032	0.143			0.22	-0.027	-0.00666	0.01495	0.00703	0.143			0.189	0.005	-0.00732	0.040656	0.013836	0.143
0.109	-0.01	0.01	0.006	0.031	0.143			0.221	-0.028	-0.00652	0.01514	0.00777	0.143			0.189	0.004	-0.00748	0.04054	0.013617	0.143
0.109	-0.01	0.01	0.006	0.031	0.143			0.221	-0.028	-0.00636	0.01532	0.00855	0.143			0.19	0.004	-0.00764	0.040411	0.013353	0.143
0.109	-0.01	0.01	0.006	0.03	0.143			0.222	-0.029	-0.00618	0.0155	0.00936	0.143			0.19	0.004	-0.00782	0.040268	0.013045	0.143
0.11	-0.01	0.01	0.006	0.03	0.143			0.222	-0.029	-0.00597	0.0157	0.01021	0.143			0.19	0.004	-0.00802	0.040107	0.012694	0.143
0.11	-0.01	0.011	0.005	0.029	0.143			0.223	-0.03	-0.00575	0.0159	0.01108	0.143			0.191	0.004	-0.00823	0.039926	0.012304	0.143
0.11	-0.01	0.011	0.005	0.029	0.143			0.223	-0.03	-0.00551	0.01613	0.01197	0.143			0.191	0.004	-0.00845	0.03972	0.011876	0.143
0.11	-0.01	0.011	0.005	0.028	0.143			0.223	-0.031	-0.00525	0.01636	0.01287	0.143			0.191	0.003	-0.00867	0.039487	0.011414	0.143
0.11	-0.01	0.011	0.005	0.027	0.143			0.224	-0.031	-0.00498	0.0166	0.01379	0.143			0.192	0.003	-0.0089	0.039222	0.010922	0.143
0.111	-0.01	0.011	0.005	0.027	0.143			0.224	-0.031	-0.0047	0.01683	0.01472	0.143			0.192	0.003	-0.00913	0.03892	0.010403	0.143
0.111	-0.01	0.011	0.005	0.026	0.143			0.225	-0.032	-0.00443	0.01707	0.01565	0.143			0.193	0.003	-0.00936	0.03858	0.009863	0.143
0.111	-0.01	0.011	0.005	0.025	0.143			0.225	-0.032	-0.00417	0.0173	0.01657	0.143			0.193	0.002	-0.00957	0.038198	0.009304	0.143
0.111	-0.01	0.011	0.005	0.025	0.143			0.226	-0.032	-0.00393	0.01754	0.01749	0.143			0.193	0.002	-0.00978	0.037771	0.008729	0.143
0.111	-0.01	0.011	0.004	0.024	0.143			0.226	-0.033	-0.0037	0.01778	0.0184	0.143			0.194	0.002	-0.00998	0.037299	0.008139	0.143
0.112	-0.01	0.011	0.004	0.023	0.143			0.226	-0.033	-0.00351	0.01804	0.0193	0.143			0.194	0.001	-0.01015	0.036782	0.007536	0.143
0.112	-0.01	0.012	0.004	0.023	0.143			0.227	-0.033	-0.00335	0.01831	0.0202	0.143			0.194	0.000927	-0.01031	0.036221	0.00692	0.143
0.112	-0.01	0.012	0.004	0.022	0.143			0.227	-0.033	-0.00323	0.01862	0.0211	0.143			0.195	0.000475	-0.01045	0.035619	0.006295	0.143
0.112	-0.01	0.012	0.004	0.022	0.143			0.228	-0.034	-0.00315	0.01896	0.022	0.143			0.195	-5e-06	-0.01058	0.034977	0.005661	0.143
0.113	-0.01	0.012	0.004	0.021	0.143			0.228	-0.034	-0.00311	0.01936	0.0229	0.143			0.196	-0.000512	-0.01068	0.034301	0.005022	0.143
0.113	-0.01	0.012	0.004	0.02	0.143			0.229	-0.034	-0.00311	0.01982	0.0238	0.143			0.196	-0.001	-0.01078	0.033593	0.00438	0.143
0.113	-0.01	0.012	0.004	0.02	0.143			0.229	-0.034	-0.00314	0.02036	0.02471	0.143			0.196	-0.002	-0.01086	0.032858	0.00374	0.143
0.113	-0.009	0.012	0.004	0.019	0.143			0.23	-0.034	-0.0032	0.02099	0.02561	0.143			0.197	-0.002	-0.01093	0.0321	0.003104	0.143
0.113	-0.009	0.012	0.004	0.018	0.143			0.23	-0.034	-0.00328	0.0217	0.02652	0.143			0.197	-0.003	-0.01099	0.031324	0.002474	0.143
0.114	-0.009	0.012	0.004	0.018	0.143			0.23	-0.034	-0.00338	0.0225	0.02741	0.143			0.197	-0.003	-0.01106	0.030535	0.001854	0.143
0.114	-0.009	0.012	0.004	0.017	0.143			0.231	-0.034	-0.00348	0.02337	0.02828	0.143			0.198	-0.004	-0.01112	0.029736	0.001246	0.143
0.114	-0.009	0.012	0.004	0.017	0.143			0.231	-0.033	-0.00359	0.02431	0.02913	0.143			0.198	-0.005	-0.01118	0.028934	0.000654	0.143
0.114	-0.009	0.012	0.004	0.016	0.143			0.232	-0.033	-0.00368	0.02532	0.02993	0.143			0.199	-0.005	-0.01125	0.028131	7.8e-05	0.143
0.114	-0.009	0.012	0.004	0.015	0.143			0.232	-0.033	-0.00377	0.02639	0.03067	0.143			0.199	-0.006	-0.01131	0.027334	-0.00048	0.143
0.115	-0.009	0.012	0.004	0.015	0.143			0.233	-0.032	-0.00384	0.02752	0.03134	0.143			0.199	-0.006	-0.01136	0.026546	-0.001022	0.143
0.115	-0.009	0.012	0.004	0.014	0.143			0.233	-0.032	-0.00391	0.02872	0.03194	0.143			0.2	-0.007	-0.01142	0.025771	-0.001546	0.143
0.115	-0.009	0.012	0.004	0.014	0.143			0.233	-0.031	-0.00395	0.02998	0.03245	0.143			0.2	-0.007	-0.01146	0.025012	-0.002055	0.143
0.115	-0.009	0.012	0.004	0.013	0.143			0.234	-0.03	-0.00398	0.03131	0.03289	0.143			0.2	-0.008	-0.0115	0.024274	-0.002548	0.143
0.116	-0.008	0.012	0.004	0.013	0.143			0.234	-0.029	-0.00397	0.03272	0.03325	0.143			0.201	-0.009	-0.01153	0.023559	-0.003025	0.143
0.116	-0.008	0.012	0.004	0.012	0.143			0.235	-0.029	-0.00392	0.03419	0.03353	0.143			0.201	-0.009	-0.01154	0.022872	-0.003485	0.143
0.116	-0.008	0.012	0.004	0.012	0.143			0.235	-0.028	-0.00381	0.03573	0.03372	0.143			0.201	-0.009	-0.01153	0.022215	-0.003929	0.143
0.116	-0.008	0.012	0.004	0.011	0.143			0.236	-0.027	-0.00364	0.03733	0.03383	0.143			0.202	-0.01	-0.0115	0.02159	-0.004355	0.143
0.116	-0.008	0.012	0.004	0.011	0.143			0.236	-0.026	-0.0034	0.03899	0.03384	0.143			0.202	-0.01	-0.01145	0.020998	-0.004763	0.143
0.117	-0.008	0.012	0.004	0.01	0.143			0.236	-0.025	-0.00309	0.0407	0.03377	0.143			0.203	-0.011	-0.01139	0.020443	-0.005155	0.143
0.117	-0.007	0.012	0.004	0.01	0.143			0.237	-0.024	-0.00272	0.04245	0.03361	0.143			0.203	-0.011	-0.0113	0.019924	-0.005529	0.143
0.117	-0.007	0.012	0.004	0.009	0.143			0.237	-0.023	-0.00228	0.04424	0.03337	0.143			0.203	-0.011	-0.0112	0.019444	-0.005884	0.143
0.117	-0.007	0.012	0.004	0.009	0.143			0.238	-0.022	-0.00178	0.04604	0.03306	0.143			0.204	-0.012	-0.01108	0.019002	-0.00622	0.143
0.117	-0.007	0.012	0.004	0.008	0.143			0.238	-0.021	-0.00122	0.04783	0.03266	0.143			0.204	-0.012	-0.01094	0.018598	-0.006537	0.143
0.118	-0.006	0.012	0.004	0.008	0.143			0.239	-0.02	-0.00061	0.04959	0.03217	0.143			0.204	-0.012	-0.0108	0.018232	-0.006835	0.143
0.118	-0.006	0.012	0.005	0.007	0.143			0.239	-0.019	5e-05	0.05131	0.03161	0.143			0.205	-0.012	-0.01064	0.017902	-0.007113	0.143
0.118	-0.006	0.011	0.005	0.007	0.143			0.24	-0.018	0.00077	0.05296	0.03099	0.143			0.205	-0.013	-0.01047	0.01761	-0.007372	0.143
0.118	-0.006	0.011	0.005	0.006	0.143			0.24	-0.017	0.00153	0.05452	0.03031	0.143			0.206	-0.013	-0.0103	0.017353	-0.007613	0.143
0.119	-0.005	0.011	0.005	0.006	0.143			0.24	-0.016	0.00235	0.05597	0.02958	0.143			0.206	-0.013	-0.01012	0.01713	-0.007835	0.143
0.119	-0.005	0.011	0.005	0.006	0.143			0.241	-0.015	0.0032	0.0573	0.02882	0.143			0.206	-0.013	-0.00994	0.016941	-0.00804	0.143
0.119	-0.005	0.011	0.005	0.005	0.143			0.241	-0.014	0.0041	0.0585	0.02802	0.143			0.207	-0.013	-0.00977	0.016783	-0.008231	0.143
0.119	-0.004	0.011	0.005	0.005	0.143			0.242	-0.014	0.00502	0.05956	0.02721	0.143			0.207	-0.014	-0.00961	0.016655	-0.008409	0.143
0.119	-0.004	0.011	0.005	0.005	0.143			0.242	-0.013	0.00596	0.0605	0.02638	0.143			0.207	-0.014	-0.00946	0.016555	-0.008578	0.143
0.12	-0.004	0.011	0.005	0.004	0.143			0.243	-0.012	0.00692	0.0613	0.02555	0.143			0.208	-0.014	-0.00933	0.016479	-0.00874	0.143
0.12	-0.003	0.011	0.005	0.004	0.143			0.243	-0.011	0.00788	0.06198	0.02473	0.143			0.208	-0.014	-0.00923	0.016425	-0.008898	0.143
0.12	-0.003	0.011	0.005	0.004	0.143			0.243	-0.01	0.00884	0.06255	0.02393	0.143			0.209	-0.014	-0.00915	0.016391	-0.009053	0.143
0.12	-0.003	0.011	0.005	0.003	0.143			0.244	-0.01	0.0098	0.06301	0.02315	0.143			0.209	-0.014	-0.0091	0.016371	-0.00921	0.143
0.12	-0.002	0.011	0.005	0.003	0.143			0.244	-0.009	0.01075	0.06337	0.02242	0.143			0.209	-0.015	-0.00909	0.016364	-0.009368	0.143
0.121	-0.002	0.01	0.005	0.003	0.143			0.245	-0.008	0.01169	0.06364	0.02173	0.143			0.21	-0.015	-0.0091	0.016366	-0.00953	0.143
0.121	-0.002	0.01	0.005	0.002	0.143			0.245	-0.007	0.01261	0.06381	0.02108	0.143			0.21	-0.015	-0.00914	0.016374	-0.009695	0.143
0.121	-0.001	0.01	0.005	0.002	0.143			0.246	-0.006	0.01351	0.0639	0.02047	0.143			0.21	-0.015	-0.00921	0.016386	-0.009864	0.143
0.121	-0.001	0.01	0.005	0.002	0.143			0.246	-0.006	0.01441	0.0639	0.01989	0.143			0.211	-0.015	-0.00931	0.0164	-0.010035	0.143
0.122	-0.00072	0.01	0.005	0.002	0.143			0.247	-0.005	0.01528	0.06381	0.01936	0.143			0.211	-0.015	-0.00943	0.016415	-0.010205	0.143
0.122	-0.00042	0.01	0.005	0.002	0.143			0.247	-0.004	0.01614	0.06363	0.01885	0.143			0.212	-0.015	-0.00957	0.016431	-0.010372	0.143
0.122	-0.00014	0.01	0.005	0.001	0.143			0.247	-0.003	0.01698	0.06337	0.01838	0.143			0.212	-0.015	-0.00973	0.016447	-0.01053	0.143
0.122	0.00012	0.009	0.005	0.001	0.143			0.248	-0.003	0.0178	0.06302	0.01792	0.143			0.212	-0.015	-0.0099	0.016463	-0.010677	0.143
0.122	0.00037	0.009	0.006	0.001	0.143			0.248	-0.002	0.01858	0.0626	0.01749	0.143			0.213	-0.015	-0.01009	0.016479	-0.010812	0.143
0.123	0.0006	0.009	0.006	0.001	0.143			0.249	-0.00098	0.01933	0.06209	0.01707	0.143			0.213	-0.015	-0.01029	0.016496	-0.010935	0.143
0.123	0.00081	0.009	0.006	0.00096	0.143			0.249	-0.00015	0.02003	0.06152	0.01665	0.143			0.213	-0.014	-0.01049	0.016516	-0.011047	0.143
0.123	0.001	0.009	0.006	0.00086	0.143			0.25	0.00069	0.0207	0.06087	0.01623	0.143			0.214	-0.014	-0.01071	0.016538	-0.011148	0.143
0.123	0.001	0.008	0.006	0.00077	0.143			0.25	0.002	0.02132	0.06015	0.01581	0.143			0.214	-0.014	-0.01092	0.016566	-0.01124	0.143
0.123	0.001	0.008	0.006	0.00069	0.143			0.25	0.002	0.0219	0.05936	0.01539	0.143			0.215	-0.013	-0.01113	0.016598	-0.011323	0.143
0.124	0.001	0.008	0.006	0.00062	0.143			0.251	0.003	0.02243	0.05849	0.01496	0.143			0.215	-0.013	-0.01134	0.016636	-0.011397	0.143
0.124	0.002	0.008	0.006	0.00056	0.143			0.251	0.004	0.0229	0.05754	0.01452	0.143			0.215	-0.012	-0.01153	0.01668	-0.011465	0.143
0.124	0.002	0.008	0.006	0.0005	0.143			0.252	0.005	0.02331	0.05651	0.01407	0.143			0.216	-0.012	-0.01172	0.01673	-0.011528	0.143
0.124	0.002	0.007	0.006	0.00044	0.143			0.252	0.005	0.02365	0.05539	0.01361	0.143			0.216	-0.011	-0.01189	0.016786	-0.011587	0.143
0.125	0.002	0.007	0.006	0.00039	0.143			0.253	0.006	0.02393	0.05418	0.01315	0.143			0.216	-0.01	-0.01204	0.01685	-0.011643	0.143
0.125	0.002	0.007	0.007	0.00034	0.143			0.253	0.007	0.02414	0.05286	0.01269	0.143			0.217	-0.01	-0.01218	0.016921	-0.011693	0.143
0.125	0.002	0.007	0.007	0.00029	0.143			0.253	0.007	0.02428	0.05144	0.01225	0.143			0.217	-0.009	-0.01229	0.016999	-0.011738	0.143
0.125	0.002	0.006	0.007	0.00024	0.143			0.254	0.008	0.02436	0.04991	0.01184	0.143			0.218	-0.008	-0.01237	0.017085	-0.011777	0.143
0.125	0.002	0.006	0.007	0.00018	0.143			0.254	0.008	0.02439	0.04827	0.01146	0.143			0.218	-0.008	-0.01243	0.017179	-0.011807	0.143
0.126	0.001	0.006	0.007	0.00013	0.143			0.255	0.008	0.02436	0.04653	0.01114	0.143			0.218	-0.007	-0.01246	0.017283	-0.011827	0.143
0.126	0.001	0.006	0.007	7e-05	0.143			0.255	0.008	0.02429	0.04469	0.01086	0.143			0.219	-0.006	-0.01246	0.017396	-0.011836	0.143
0.126	0.001	0.006	0.007	7.755e-06	0.143			0.256	0.009	0.02417	0.04279	0.01064	0.143			0.219	-0.005	-0.01243	0.017519	-0.01183	0.143
0.126	0.00097	0.005	0.007	-6e-05	0.143			0.256	0.009	0.02402	0.04083	0.01048	0.143			0.219	-0.005	-0.01238	0.017653	-0.011809	0.143
0.127	0.00076	0.005	0.007	-0.00013	0.143			0.257	0.009	0.02385	0.03884	0.01038	0.143			0.22	-0.004	-0.01229	0.017796	-0.011768	0.143
0.127	0.00054	0.005	0.007	-0.0002	0.143			0.257	0.009	0.02365	0.03682	0.01035	0.143			0.22	-0.003	-0.01217	0.017948	-0.011707	0.143
0.127	0.00029	0.005	0.007	-0.00028	0.143			0.257	0.009	0.02344	0.03478	0.01038	0.143			0.221	-0.002	-0.01203	0.018107	-0.011625	0.143
0.127	2e-05	0.004	0.007	-0.00036	0.143			0.258	0.009	0.02321	0.03274	0.01047	0.143			0.221	-0.002	-0.01185	0.018272	-0.01152	0.143
0.127	-0.00027	0.004	0.007	-0.00045	0.143			0.258	0.009	0.02297	0.03068	0.0106	0.143			0.221	-0.000759	-0.01165	0.018442	-0.011392	0.143
0.128	-0.00057	0.004	0.007	-0.00054	0.143			0.259	0.009	0.02272	0.02861	0.01076	0.143			0.222	2e-05	-0.01142	0.018616	-0.01124	0.143
0.128	-0.0009	0.004	0.007	-0.00064	0.143			0.259	0.009	0.02247	0.02654	0.01094	0.143			0.222	0.000799	-0.01116	0.018791	-0.011064	0.143
0.128	-0.001	0.004	0.007	-0.00075	0.143			0.26	0.009	0.02223	0.02446	0.01113	0.143			0.222	0.002	-0.01088	0.018965	-0.010866	0.143
0.128	-0.002	0.003	0.007	-0.00087	0.143			0.26	0.008	0.02199	0.02238	0.01134	0.143			0.223	0.002	-0.01057	0.019135	-0.010649	0.143
0.128	-0.002	0.003	0.007	-0.00099	0.143			0.26	0.008	0.02176	0.0203	0.01156	0.143			0.223	0.003	-0.01024	0.019299	-0.010418	0.143
0.129	-0.002	0.003	0.007	-0.001	0.143			0.261	0.008	0.02156	0.01821	0.01178	0.143			0.224	0.004	-0.00988	0.019453	-0.010177	0.143
0.129	-0.003	0.003	0.006	-0.001	0.143			0.261	0.008	0.02139	0.01614	0.012	0.143			0.224	0.005	-0.0095	0.019597	-0.009933	0.143
0.129	-0.003	0.003	0.006	-0.001	0.143			0.262	0.008	0.02124	0.01409	0.01221	0.143			0.224	0.005	-0.0091	0.019726	-0.009688	0.143
0.129	-0.004	0.003	0.006	-0.002	0.143			0.262	0.008	0.02113	0.01208	0.0124	0.143			0.225	0.006	-0.00869	0.019839	-0.009448	0.143
0.13	-0.004	0.002	0.006	-0.002	0.143			0.263	0.008	0.02105	0.01011	0.01258	0.143			0.225	0.007	-0.00828	0.019935	-0.009216	0.143
0.13	-0.004	0.002	0.006	-0.002	0.143			0.263	0.008	0.02101	0.00821	0.01273	0.143			0.225	0.008	-0.00785	0.02001	-0.008994	0.143
0.13	-0.005	0.002	0.006	-0.002	0.143			0.264	0.008	0.02103	0.00637	0.01285	0.143			0.226	0.008	-0.00742	0.020065	-0.008785	0.143
0.13	-0.005	0.002	0.005	-0.002	0.143			0.264	0.008	0.0211	0.00459	0.01294	0.143			0.226	0.009	-0.00699	0.020098	-0.008589	0.143
0.13	-0.006	0.002	0.005	-0.002	0.143			0.264	0.008	0.02123	0.00289	0.013	0.143			0.226	0.01	-0.00656	0.020109	-0.008408	0.143
0.131	-0.006	0.002	0.005	-0.003	0.143			0.265	0.008	0.02143	0.00126	0.01301	0.143			0.227	0.011	-0.00613	0.020099	-0.008239	0.143
0.131	-0.007	0.002	0.005	-0.003	0.143			0.265	0.008	0.02169	-0.0003	0.01297	0.143			0.227	0.011	-0.0057	0.020069	-0.00808	0.143
0.131	-0.007	0.002	0.005	-0.003	0.143			0.266	0.008	0.02203	-0.00178	0.01288	0.143			0.228	0.012	-0.00527	0.020019	-0.007929	0.143
0.131	-0.007	0.002	0.004	-0.003	0.143			0.266	0.008	0.02244	-0.00319	0.01273	0.143			0.228	0.012	-0.00484	0.019953	-0.007782	0.143
0.131	-0.008	0.002	0.004	-0.003	0.143			0.267	0.008	0.02292	-0.00452	0.01253	0.143			0.228	0.013	-0.00441	0.019871	-0.007638	0.143
0.132	-0.008	0.002	0.004	-0.003	0.143			0.267	0.008	0.02347	-0.00577	0.01227	0.143			0.229	0.013	-0.00398	0.019779	-0.007493	0.143
0.132	-0.009	0.002	0.003	-0.004	0.143			0.267	0.009	0.02409	-0.00695	0.01196	0.143			0.229	0.014	-0.00355	0.019679	-0.007345	0.143
0.132	-0.009	0.001	0.003	-0.004	0.143			0.268	0.009	0.02475	-0.00804	0.01159	0.143			0.229	0.014	-0.0031	0.019574	-0.007194	0.143
0.132	-0.01	0.001	0.003	-0.004	0.143			0.268	0.009	0.02546	-0.00905	0.01117	0.143			0.23	0.015	-0.00264	0.019468	-0.007039	0.143
0.133	-0.01	0.001	0.002	-0.004	0.143			0.269	0.009	0.0262	-0.00998	0.01068	0.143			0.23	0.015	-0.00218	0.019362	-0.00688	0.143
0.133	-0.011	0.001	0.002	-0.005	0.143			0.269	0.009	0.02697	-0.01082	0.01012	0.143			0.231	0.016	-0.00169	0.01926	-0.006718	0.143
0.133	-0.011	0.001	0.002	-0.005	0.143			0.27	0.009	0.02778	-0.01159	0.00948	0.143			0.231	0.016	-0.00118	0.019162	-0.006552	0.143
0.133	-0.011	0.001	0.001	-0.005	0.143			0.27	0.009	0.02861	-0.01227	0.00877	0.143			0.231	0.016	-0.00066	0.01907	-0.006382	0.143
0.133	-0.012	0.001	0.00069	-0.005	0.143			0.27	0.009	0.02948	-0.01287	0.00798	0.143			0.232	0.016	-0.00012	0.018984	-0.006209	0.143
0.134	-0.012	0.001	0.00025	-0.005	0.143			0.271	0.008	0.03037	-0.01338	0.0071	0.143			0.232	0.017	0.00043	0.018904	-0.006034	0.143
0.134	-0.013	0.001	-0.00019	-0.006	0.143			0.271	0.008	0.03128	-0.01382	0.00613	0.143			0.232	0.017	0.00101	0.018831	-0.005858	0.143
0.134	-0.013	0.001	-0.00065	-0.006	0.143			0.272	0.008	0.0322	-0.0142	0.00507	0.143			0.233	0.017	0.00159	0.018763	-0.005679	0.143
0.134	-0.013	0.001	-0.001	-0.006	0.143			0.272	0.008	0.03312	-0.0145	0.00392	0.143			0.233	0.017	0.00219	0.018702	-0.005494	0.143
0.134	-0.014	0.001	-0.002	-0.006	0.143			0.273	0.008	0.03402	-0.01474	0.00268	0.143			0.234	0.017	0.00279	0.018645	-0.005303	0.143
0.135	-0.014	0.001	-0.002	-0.007	0.143			0.273	0.007	0.03491	-0.01493	0.00135	0.143			0.234	0.017	0.00341	0.018593	-0.005104	0.143
0.135	-0.015	0.001	-0.003	-0.007	0.143			0.274	0.007	0.03577	-0.01507	-6e-05	0.143			0.234	0.017	0.00402	0.018544	-0.004899	0.143
0.135	-0.015	0.001	-0.003	-0.007	0.143			0.274	0.007	0.03659	-0.01517	-0.00155	0.143			0.235	0.017	0.00464	0.018497	-0.004686	0.143
0.135	-0.015	0.001	-0.004	-0.007	0.143			0.274	0.006	0.03737	-0.01524	-0.00312	0.143			0.235	0.017	0.00525	0.018451	-0.004468	0.143
0.136	-0.016	0.001	-0.004	-0.008	0.143			0.275	0.006	0.03809	-0.01527	-0.00475	0.143			0.235	0.017	0.00585	0.018404	-0.004243	0.143
0.136	-0.016	0.00097	-0.005	-0.008	0.143			0.275	0.006	0.03876	-0.01528	-0.00642	0.143			0.236	0.017	0.00644	0.018354	-0.004014	0.143
0.136	-0.016	0.00092	-0.005	-0.008	0.143			0.276	0.005	0.03938	-0.01527	-0.00813	0.143			0.236	0.017	0.00701	0.0183	-0.003781	0.143
0.136	-0.017	0.00086	-0.006	-0.008	0.143			0.276	0.005	0.03994	-0.01523	-0.00986	0.143			0.237	0.017	0.00756	0.018238	-0.003545	0.143
0.136	-0.017	0.0008	-0.006	-0.009	0.143			0.277	0.005	0.04045	-0.01517	-0.0116	0.143			0.237	0.017	0.00809	0.018168	-0.003305	0.143
0.137	-0.017	0.00074	-0.007	-0.009	0.143			0.277	0.004	0.0409	-0.01511	-0.01333	0.143			0.237	0.017	0.00858	0.018087	-0.003064	0.143
0.137	-0.018	0.00067	-0.007	-0.009	0.143			0.277	0.004	0.04131	-0.01503	-0.01505	0.143			0.238	0.017	0.00905	0.017995	-0.002821	0.143
0.137	-0.018	0.00059	-0.008	-0.009	0.143			0.278	0.004	0.04167	-0.01495	-0.01674	0.143			0.238	0.017	0.00947	0.01789	-0.002577	0.143
0.137	-0.018	0.00052	-0.009	-0.01	0.143			0.278	0.004	0.042	-0.01485	-0.0184	0.143			0.238	0.017	0.00985	0.017773	-0.002331	0.143
0.137	-0.019	0.00043	-0.009	-0.01	0.143			0.279	0.004	0.04228	-0.01476	-0.02003	0.143			0.239	0.016	0.01019	0.017643	-0.002084	0.143
0.138	-0.019	0.00035	-0.01	-0.01	0.143			0.279	0.003	0.04252	-0.01466	-0.02162	0.143			0.239	0.016	0.01048	0.017502	-0.001834	0.143
0.138	-0.019	0.00026	-0.01	-0.01	0.143			0.28	0.003	0.0427	-0.01456	-0.02316	0.143			0.24	0.016	0.01072	0.017348	-0.001584	0.143
0.138	-0.019	0.00017	-0.011	-0.01	0.143			0.28	0.003	0.04283	-0.01445	-0.02466	0.143			0.24	0.016	0.01091	0.017182	-0.001332	0.143
0.138	-0.02	8e-05	-0.011	-0.011	0.143			0.28	0.003	0.04291	-0.01434	-0.02609	0.143			0.24	0.016	0.01104	0.017005	-0.00108	0.143
0.139	-0.02	-6.656e-06	-0.012	-0.011	0.143			0.281	0.003	0.04292	-0.01421	-0.02746	0.143			0.241	0.016	0.01113	0.016819	-0.000825	0.143
0.139	-0.02	-0.0001	-0.013	-0.011	0.143			0.281	0.003	0.04287	-0.01408	-0.02875	0.143			0.241	0.016	0.01116	0.016625	-0.000568	0.143
0.139	-0.02	-0.00019	-0.013	-0.011	0.143			0.282	0.003	0.04274	-0.01392	-0.02997	0.143			0.241	0.015	0.01114	0.016425	-0.000306	0.143
0.139	-0.02	-0.00028	-0.014	-0.011	0.143			0.282	0.003	0.04255	-0.01374	-0.03111	0.143			0.242	0.015	0.01108	0.016219	-3.9e-05	0.143
0.139	-0.021	-0.00037	-0.014	-0.011	0.143			0.283	0.003	0.04228	-0.01353	-0.03217	0.143			0.242	0.015	0.01097	0.01601	0.000233	0.143
0.14	-0.021	-0.00047	-0.015	-0.011	0.143			0.283	0.003	0.04192	-0.01328	-0.03314	0.143			0.243	0.015	0.01082	0.015798	0.000511	0.143
0.14	-0.021	-0.00056	-0.015	-0.011	0.143			0.284	0.003	0.04149	-0.01299	-0.03401	0.143			0.243	0.015	0.01062	0.015584	0.000795	0.143
0.14	-0.021	-0.00065	-0.016	-0.011	0.143			0.284	0.004	0.04097	-0.01265	-0.03481	0.143			0.243	0.015	0.01039	0.015369	0.001086	0.143
0.14	-0.021	-0.00074	-0.016	-0.011	0.143			0.284	0.004	0.04037	-0.01226	-0.03551	0.143			0.244	0.014	0.01012	0.015155	0.001382	0.143
0.14	-0.021	-0.00083	-0.017	-0.011	0.143			0.285	0.004	0.0397	-0.01183	-0.03614	0.143			0.244	0.014	0.00981	0.014943	0.001682	0.143
0.141	-0.021	-0.00092	-0.018	-0.012	0.143			0.285	0.004	0.03895	-0.01135	-0.0367	0.143			0.244	0.014	0.00948	0.014734	0.001985	0.143
0.141	-0.021	-0.001	-0.018	-0.012	0.143			0.286	0.005	0.03813	-0.01083	-0.03721	0.143			0.245	0.014	0.00912	0.01453	0.002291	0.143
0.141	-0.021	-0.001	-0.019	-0.012	0.143			0.286	0.005	0.03724	-0.01027	-0.03766	0.143			0.245	0.014	0.00874	0.014334	0.002597	0.143
0.141	-0.021	-0.001	-0.019	-0.012	0.143			0.287	0.005	0.03628	-0.00968	-0.03806	0.143			0.246	0.013	0.00834	0.014147	0.002905	0.143
0.142	-0.021	-0.001	-0.02	-0.012	0.143			0.287	0.006	0.03525	-0.00906	-0.03842	0.143			0.246	0.013	0.00792	0.013972	0.003213	0.143
0.142	-0.021	-0.001	-0.02	-0.012	0.143			0.287	0.006	0.03415	-0.00841	-0.03873	0.143			0.246	0.013	0.00751	0.013811	0.003521	0.143
0.142	-0.021	-0.001	-0.021	-0.012	0.143			0.288	0.006	0.03299	-0.00775	-0.03898	0.143			0.247	0.013	0.00709	0.013668	0.00383	0.143
0.142	-0.021	-0.001	-0.022	-0.012	0.143			0.288	0.007	0.03177	-0.00706	-0.03916	0.143			0.247	0.013	0.00667	0.013545	0.004142	0.143
0.142	-0.021	-0.002	-0.022	-0.012	0.143			0.289	0.007	0.03051	-0.00636	-0.03928	0.143			0.247	0.013	0.00627	0.013442	0.004459	0.143
0.143	-0.021	-0.002	-0.023	-0.012	0.143			0.289	0.007	0.02923	-0.00564	-0.03932	0.143			0.248	0.012	0.00587	0.013361	0.004785	0.143
0.143	-0.021	-0.002	-0.023	-0.012	0.143			0.29	0.008	0.02792	-0.00492	-0.0393	0.143			0.248	0.012	0.00549	0.013303	0.005123	0.143
0.143	-0.021	-0.002	-0.024	-0.012	0.143			0.29	0.008	0.0266	-0.0042	-0.03919	0.143			0.249	0.012	0.00513	0.013267	0.005473	0.143
0.143	-0.021	-0.002	-0.024	-0.012	0.143			0.291	0.008	0.02529	-0.00348	-0.03898	0.143			0.249	0.012	0.00478	0.013252	0.00584	0.143
0.143	-0.02	-0.002	-0.025	-0.012	0.143			0.291	0.009	0.02398	-0.00276	-0.03869	0.143			0.249	0.011	0.00446	0.013259	0.006224	0.143
0.144	-0.02	-0.002	-0.025	-0.012	0.143			0.291	0.009	0.0227	-0.00206	-0.03829	0.143			0.25	0.011	0.00416	0.013286	0.00663	0.143
0.144	-0.02	-0.002	-0.026	-0.012	0.143			0.292	0.009	0.02146	-0.00138	-0.03778	0.143			0.25	0.011	0.00387	0.013331	0.007058	0.143
0.144	-0.02	-0.002	-0.026	-0.012	0.143			0.292	0.01	0.02025	-0.00072	-0.03718	0.143			0.25	0.011	0.00361	0.013393	0.00751	0.143
0.144	-0.02	-0.002	-0.027	-0.012	0.143			0.293	0.01	0.0191	-9e-05	-0.03647	0.143			0.251	0.011	0.00337	0.013471	0.007984	0.143
0.145	-0.019	-0.002	-0.027	-0.012	0.143			0.293	0.01	0.018	0.00051	-0.03566	0.143			0.251	0.01	0.00316	0.013564	0.008481	0.143
0.145	-0.019	-0.002	-0.028	-0.012	0.143			0.294	0.01	0.01695	0.00107	-0.03475	0.143			0.251	0.01	0.00296	0.013671	0.009	0.143
0.145	-0.019	-0.002	-0.028	-0.012	0.143			0.294	0.011	0.01595	0.00159	-0.03374	0.143			0.252	0.01	0.00277	0.013791	0.00954	0.143
0.145	-0.019	-0.002	-0.029	-0.012	0.143			0.294	0.011	0.015	0.00207	-0.03262	0.143			0.252	0.01	0.0026	0.013924	0.010098	0.143
0.145	-0.019	-0.002	-0.029	-0.012	0.143			0.295	0.011	0.01409	0.00253	-0.03141	0.143			0.253	0.01	0.00245	0.014067	0.010672	0.143
0.146	-0.018	-0.002	-0.03	-0.012	0.143			0.295	0.011	0.01322	0.00296	-0.03009	0.143			0.253	0.01	0.0023	0.01422	0.011259	0.143
0.146	-0.018	-0.002	-0.03	-0.012	0.143			0.296	0.012	0.01238	0.00337	-0.02868	0.143			0.253	0.009	0.00215	0.01438	0.011856	0.143
0.146	-0.018	-0.003	-0.031	-0.012	0.143			0.296	0.012	0.01156	0.00377	-0.02719	0.143			0.254	0.009	0.00202	0.014546	0.012461	0.143
0.146	-0.017	-0.003	-0.031	-0.012	0.143			0.297	0.012	0.01077	0.00416	-0.02562	0.143			0.254	0.009	0.00189	0.014715	0.013073	0.143
0.146	-0.017	-0.003	-0.032	-0.012	0.143			0.297	0.012	0.01	0.00455	-0.024	0.143			0.254	0.009	0.00177	0.014885	0.013691	0.143
0.147	-0.017	-0.003	-0.032	-0.012	0.143			0.297	0.013	0.00924	0.00494	-0.02233	0.143			0.255	0.009	0.00166	0.015054	0.014314	0.143
0.147	-0.016	-0.003	-0.033	-0.012	0.143			0.298	0.013	0.00849	0.00532	-0.02064	0.143			0.255	0.008	0.00155	0.015219	0.014939	0.143
0.147	-0.016	-0.003	-0.033	-0.013	0.143			0.298	0.013	0.00775	0.0057	-0.01894	0.143			0.256	0.008	0.00145	0.015378	0.015566	0.143
0.147	-0.016	-0.003	-0.033	-0.013	0.143			0.299	0.014	0.00701	0.00608	-0.01725	0.143			0.256	0.008	0.00136	0.015531	0.016195	0.143
0.148	-0.015	-0.003	-0.034	-0.013	0.143			0.299	0.014	0.00629	0.00647	-0.01559	0.143			0.256	0.008	0.00127	0.015675	0.016824	0.143
0.148	-0.015	-0.004	-0.034	-0.013	0.143			0.3	0.015	0.00557	0.00685	-0.01398	0.143			0.257	0.007	0.0012	0.015811	0.017453	0.143
0.148	-0.015	-0.004	-0.035	-0.013	0.143			0.3	0.015	0.00486	0.00723	-0.01243	0.143			0.257	0.007	0.00114	0.015938	0.018082	0.143
0.148	-0.014	-0.004	-0.035	-0.013	0.143			0.301	0.016	0.00416	0.00761	-0.01095	0.143			0.257	0.007	0.00109	0.016057	0.018711	0.143
0.148	-0.014	-0.004	-0.035	-0.013	0.143			0.301	0.016	0.00346	0.00797	-0.00955	0.143			0.258	0.007	0.00105	0.01617	0.019339	0.143
0.149	-0.013	-0.004	-0.036	-0.013	0.143			0.301	0.016	0.00276	0.00831	-0.00823	0.143			0.258	0.006	0.00103	0.016277	0.019963	0.143
0.149	-0.013	-0.005	-0.036	-0.013	0.143			0.302	0.017	0.00204	0.00863	-0.007	0.143			0.259	0.006	0.00104	0.016381	0.020582	0.143
0.149	-0.013	-0.005	-0.036	-0.013	0.143			0.302	0.017	0.00131	0.00892	-0.00584	0.143			0.259	0.006	0.00107	0.016485	0.021194	0.143
0.149	-0.012	-0.005	-0.037	-0.013	0.143			0.303	0.017	0.00055	0.00919	-0.00476	0.143			0.259	0.005	0.00112	0.01659	0.021795	0.143
0.149	-0.012	-0.005	-0.037	-0.013	0.143			0.303	0.018	-0.00025	0.00942	-0.00376	0.143			0.26	0.005	0.00121	0.016699	0.022383	0.143
0.15	-0.011	-0.006	-0.037	-0.013	0.143			0.304	0.018	-0.00109	0.0096	-0.00283	0.143			0.26	0.005	0.00132	0.016814	0.022953	0.143
0.15	-0.011	-0.006	-0.037	-0.013	0.143			0.304	0.018	-0.00198	0.00974	-0.00198	0.143			0.26	0.004	0.00147	0.016938	0.0235	0.143
0.15	-0.01	-0.006	-0.038	-0.013	0.143			0.304	0.018	-0.0029	0.00981	-0.00119	0.143			0.261	0.004	0.00165	0.017074	0.024022	0.143
0.15	-0.01	-0.007	-0.038	-0.013	0.143			0.305	0.018	-0.00387	0.00981	-0.00046	0.143			0.261	0.004	0.00186	0.017224	0.024515	0.143
0.151	-0.009	-0.007	-0.038	-0.013	0.143			0.305	0.018	-0.00489	0.00973	0.00021	0.143			0.262	0.003	0.00211	0.017391	0.024973	0.143
0.151	-0.009	-0.007	-0.038	-0.013	0.143			0.306	0.018	-0.00595	0.00955	0.00084	0.143			0.262	0.003	0.0024	0.017576	0.025394	0.143
0.151	-0.008	-0.008	-0.039	-0.013	0.143			0.306	0.018	-0.00705	0.00927	0.00141	0.143			0.262	0.003	0.00272	0.01778	0.025773	0.143
0.151	-0.008	-0.008	-0.039	-0.013	0.143			0.307	0.018	-0.00819	0.00889	0.00194	0.143			0.263	0.003	0.00307	0.018004	0.026105	0.143
0.151	-0.007	-0.008	-0.039	-0.013	0.143			0.307	0.018	-0.00937	0.0084	0.00242	0.143			0.263	0.002	0.00345	0.018249	0.02639	0.143
0.152	-0.007	-0.009	-0.039	-0.013	0.143			0.307	0.018	-0.0106	0.0078	0.00285	0.143			0.263	0.002	0.00386	0.018514	0.026624	0.143
0.152	-0.007	-0.009	-0.039	-0.013	0.143			0.308	0.018	-0.01187	0.0071	0.00322	0.143			0.264	0.002	0.0043	0.018799	0.02681	0.143
0.152	-0.006	-0.009	-0.039	-0.013	0.143			0.308	0.018	-0.01318	0.00631	0.00356	0.143			0.264	0.002	0.00476	0.019101	0.026949	0.143
0.152	-0.006	-0.01	-0.039	-0.012	0.143			0.309	0.017	-0.01453	0.00545	0.00384	0.143			0.265	0.001	0.00523	0.019418	0.027042	0.143
0.152	-0.005	-0.01	-0.039	-0.012	0.143			0.309	0.017	-0.01593	0.00453	0.00409	0.143			0.265	0.001	0.00571	0.019749	0.027089	0.143
0.153	-0.005	-0.01	-0.039	-0.012	0.143			0.31	0.017	-0.01736	0.00356	0.0043	0.143			0.265	0.001	0.0062	0.020088	0.027091	0.143
0.153	-0.004	-0.011	-0.039	-0.012	0.143			0.31	0.017	-0.01884	0.00256	0.00448	0.143			0.266	0.000934	0.00669	0.020436	0.027048	0.143
0.153	-0.004	-0.011	-0.039	-0.012	0.143			0.311	0.017	-0.02035	0.00154	0.00464	0.143			0.266	0.000837	0.00718	0.020788	0.026962	0.143
0.153	-0.003	-0.012	-0.039	-0.012	0.143			0.311	0.016	-0.0219	0.00051	0.00477	0.143			0.266	0.000767	0.00767	0.021143	0.026835	0.143
0.154	-0.003	-0.012	-0.039	-0.012	0.143			0.311	0.016	-0.0235	-0.00051	0.00488	0.143			0.267	0.000725	0.00814	0.021498	0.026668	0.143
0.154	-0.002	-0.012	-0.039	-0.011	0.143			0.312	0.016	-0.02513	-0.00153	0.00497	0.143			0.267	0.00071	0.0086	0.02185	0.026464	0.143
0.154	-0.002	-0.013	-0.039	-0.011	0.143			0.312	0.016	-0.0268	-0.00253	0.00503	0.143			0.268	0.000722	0.00903	0.022198	0.026224	0.143
0.154	-0.001	-0.013	-0.039	-0.011	0.143			0.313	0.016	-0.02849	-0.00351	0.00506	0.143			0.268	0.000758	0.00943	0.022538	0.025951	0.143
0.154	-0.001	-0.013	-0.039	-0.011	0.143			0.313	0.015	-0.03019	-0.00445	0.00506	0.143			0.268	0.000816	0.00981	0.02287	0.025648	0.143
0.155	-0.0007	-0.014	-0.039	-0.011	0.143			0.314	0.015	-0.03191	-0.00536	0.00501	0.143			0.269	0.000893	0.01015	0.02319	0.025318	0.143
0.155	-0.00032	-0.014	-0.039	-0.011	0.143			0.314	0.015	-0.03362	-0.00623	0.00492	0.143			0.269	0.000983	0.01044	0.023498	0.024965	0.143
0.155	5e-05	-0.015	-0.039	-0.01	0.143			0.314	0.015	-0.03532	-0.00707	0.00476	0.143			0.269	0.001	0.0107	0.023791	0.024594	0.143
0.155	0.0004	-0.015	-0.039	-0.01	0.143			0.315	0.015	-0.037	-0.00786	0.00454	0.143			0.27	0.001	0.0109	0.024069	0.024208	0.143
0.155	0.00074	-0.015	-0.039	-0.01	0.143			0.315	0.015	-0.03866	-0.0086	0.00425	0.143			0.27	0.001	0.01106	0.024329	0.023813	0.143
0.156	0.001	-0.015	-0.039	-0.01	0.143			0.316	0.015	-0.04028	-0.00929	0.0039	0.143			0.271	0.001	0.01116	0.024571	0.023411	0.143
0.156	0.001	-0.016	-0.039	-0.01	0.143			0.316	0.015	-0.04185	-0.00991	0.00347	0.143			0.271	0.001	0.01122	0.024792	0.023005	0.143
0.156	0.002	-0.016	-0.039	-0.009	0.143			0.317	0.014	-0.04336	-0.01046	0.00299	0.143			0.271	0.002	0.01121	0.024992	0.022598	0.143
0.156	0.002	-0.016	-0.039	-0.009	0.143			0.317	0.014	-0.0448	-0.01093	0.00244	0.143			0.272	0.002	0.01116	0.02517	0.022193	0.143
0.157	0.002	-0.016	-0.039	-0.009	0.143			0.318	0.014	-0.04617	-0.01133	0.00184	0.143			0.272	0.002	0.01104	0.025326	0.021791	0.143
0.157	0.002	-0.017	-0.038	-0.009	0.143			0.318	0.014	-0.04745	-0.01165	0.00119	0.143			0.272	0.002	0.01087	0.025459	0.021396	0.143
0.157	0.003	-0.017	-0.038	-0.009	0.143			0.318	0.013	-0.04865	-0.0119	0.0005	0.143			0.273	0.002	0.01064	0.025569	0.021009	0.143
0.157	0.003	-0.017	-0.038	-0.009	0.143			0.319	0.013	-0.04977	-0.01208	-0.00024	0.143			0.273	0.002	0.01036	0.025657	0.020631	0.143
0.157	0.003	-0.017	-0.038	-0.009	0.143			0.319	0.012	-0.05079	-0.0122	-0.001	0.143			0.274	0.002	0.01002	0.025724	0.020262	0.143
0.158	0.003	-0.017	-0.038	-0.008	0.143			0.32	0.012	-0.05173	-0.01226	-0.00178	0.143			0.274	0.002	0.00962	0.025771	0.019902	0.143
0.158	0.003	-0.018	-0.038	-0.008	0.143			0.32	0.011	-0.05258	-0.01226	-0.00259	0.143			0.274	0.002	0.00917	0.025802	0.019553	0.143
0.158	0.003	-0.018	-0.038	-0.008	0.143			0.321	0.011	-0.05335	-0.01221	-0.00339	0.143			0.275	0.002	0.00866	0.025819	0.019213	0.143
0.158	0.004	-0.018	-0.038	-0.008	0.143			0.321	0.01	-0.05404	-0.01211	-0.00419	0.143			0.275	0.002	0.00811	0.025822	0.018882	0.143
0.159	0.004	-0.018	-0.037	-0.008	0.143			0.321	0.009	-0.05466	-0.01198	-0.00497	0.143			0.275	0.002	0.00751	0.025815	0.018561	0.143
0.159	0.004	-0.018	-0.037	-0.008	0.143			0.322	0.008	-0.05521	-0.0118	-0.00573	0.143			0.276	0.002	0.00686	0.025799	0.018249	0.143
0.159	0.004	-0.018	-0.037	-0.008	0.143			0.322	0.007	-0.05571	-0.01157	-0.00644	0.143			0.276	0.002	0.00618	0.025776	0.017945	0.143
0.159	0.004	-0.018	-0.037	-0.008	0.143			0.323	0.006	-0.05615	-0.0113	-0.00709	0.143			0.276	0.002	0.00547	0.025749	0.017649	0.143
0.159	0.004	-0.018	-0.037	-0.008	0.143			0.323	0.005	-0.05653	-0.01099	-0.00769	0.143			0.277	0.002	0.00473	0.02572	0.017361	0.143
0.16	0.004	-0.018	-0.036	-0.007	0.143			0.324	0.005	-0.05686	-0.01062	-0.00822	0.143			0.277	0.002	0.00397	0.02569	0.01708	0.143
0.16	0.004	-0.018	-0.036	-0.007	0.143			0.324	0.004	-0.05715	-0.0102	-0.00868	0.143			0.278	0.002	0.0032	0.025662	0.016807	0.143
0.16	0.004	-0.018	-0.036	-0.007	0.143			0.324	0.003	-0.05738	-0.00973	-0.00905	0.143			0.278	0.002	0.00241	0.025636	0.01654	0.143
0.16	0.004	-0.018	-0.036	-0.007	0.143			0.325	0.002	-0.05757	-0.00921	-0.00934	0.143			0.278	0.002	0.00161	0.025614	0.016281	0.143
0.16	0.004	-0.018	-0.036	-0.007	0.143			0.325	0.001	-0.05771	-0.00865	-0.00954	0.143			0.279	0.002	0.00081	0.025597	0.01603	0.143
0.161	0.004	-0.018	-0.035	-0.007	0.143			0.326	0.00042	-0.05781	-0.00804	-0.00965	0.143			0.279	0.001	1e-05	0.025587	0.015789	0.143
0.161	0.004	-0.018	-0.035	-0.007	0.143			0.326	-0.0003	-0.05785	-0.00742	-0.00968	0.143			0.279	0.001	-0.00079	0.025584	0.015559	0.143
0.161	0.004	-0.018	-0.035	-0.007	0.143			0.327	-0.00098	-0.05785	-0.00677	-0.00964	0.143			0.28	0.001	-0.00158	0.025589	0.015342	0.143
0.161	0.004	-0.018	-0.035	-0.007	0.143			0.327	-0.002	-0.05778	-0.00611	-0.00953	0.143			0.28	0.001	-0.00236	0.025603	0.015137	0.143
0.162	0.004	-0.018	-0.034	-0.007	0.143			0.328	-0.002	-0.05766	-0.00545	-0.00935	0.143			0.281	0.000897	-0.00313	0.025627	0.014948	0.143
0.162	0.004	-0.018	-0.034	-0.006	0.143			0.328	-0.003	-0.05749	-0.00479	-0.00912	0.143			0.281	0.000745	-0.0039	0.025662	0.014774	0.143
0.162	0.003	-0.018	-0.034	-0.006	0.143			0.328	-0.003	-0.05725	-0.00414	-0.00884	0.143			0.281	0.000584	-0.00465	0.025708	0.014617	0.143
0.162	0.003	-0.018	-0.034	-0.006	0.143			0.329	-0.004	-0.05695	-0.0035	-0.00852	0.143			0.282	0.000412	-0.00539	0.025764	0.014478	0.143
0.162	0.003	-0.018	-0.033	-0.006	0.143			0.329	-0.004	-0.0566	-0.00289	-0.00815	0.143			0.282	0.000227	-0.00612	0.02583	0.014357	0.143
0.163	0.003	-0.018	-0.033	-0.006	0.143			0.33	-0.005	-0.05618	-0.0023	-0.00774	0.143			0.282	2.8e-05	-0.00683	0.025904	0.014255	0.143
0.163	0.003	-0.018	-0.033	-0.006	0.143			0.33	-0.005	-0.0557	-0.00174	-0.0073	0.143			0.283	-0.000189	-0.00752	0.025986	0.014171	0.143
0.163	0.003	-0.018	-0.032	-0.006	0.143			0.331	-0.005	-0.05518	-0.00121	-0.00683	0.143			0.283	-0.000424	-0.00819	0.026074	0.014105	0.143
0.163	0.003	-0.017	-0.032	-0.006	0.143			0.331	-0.006	-0.05461	-0.00071	-0.00633	0.143			0.284	-0.000678	-0.00885	0.026167	0.014057	0.143
0.163	0.003	-0.017	-0.032	-0.006	0.143			0.331	-0.006	-0.054	-0.00025	-0.0058	0.143			0.284	-0.000953	-0.00947	0.026261	0.014027	0.143
0.164	0.002	-0.017	-0.031	-0.005	0.143			0.332	-0.006	-0.05336	0.00016	-0.00525	0.143			0.284	-0.001	-0.01008	0.026356	0.014014	0.143
0.164	0.002	-0.017	-0.031	-0.005	0.143			0.332	-0.007	-0.0527	0.00052	-0.00468	0.143			0.285	-0.002	-0.01066	0.026448	0.014017	0.143
0.164	0.002	-0.017	-0.031	-0.005	0.143			0.333	-0.007	-0.05203	0.00083	-0.00409	0.143			0.285	-0.002	-0.01122	0.026535	0.014038	0.143
0.164	0.002	-0.017	-0.03	-0.005	0.143			0.333	-0.007	-0.05134	0.00109	-0.00349	0.143			0.285	-0.002	-0.01176	0.026617	0.014076	0.143
0.165	0.002	-0.017	-0.03	-0.005	0.143			0.334	-0.007	-0.05064	0.00128	-0.00286	0.143			0.286	-0.003	-0.01226	0.026691	0.014131	0.143
0.165	0.002	-0.017	-0.03	-0.005	0.143			0.334	-0.007	-0.04995	0.00141	-0.00222	0.143			0.286	-0.003	-0.01275	0.026756	0.014201	0.143
0.165	0.001	-0.016	-0.029	-0.005	0.143			0.334	-0.007	-0.04925	0.00148	-0.00156	0.143			0.287	-0.004	-0.0132	0.026814	0.014284	0.143
0.165	0.001	-0.016	-0.029	-0.005	0.143			0.335	-0.007	-0.04856	0.00147	-0.00089	0.143			0.287	-0.004	-0.01363	0.026863	0.014378	0.143
0.165	0.0009	-0.016	-0.029	-0.004	0.143			0.335	-0.008	-0.04787	0.0014	-0.0002	0.143			0.287	-0.005	-0.01404	0.026904	0.014481	0.143
0.166	0.00069	-0.016	-0.028	-0.004	0.143			0.336	-0.008	-0.04717	0.00126	0.0005	0.143			0.288	-0.005	-0.01442	0.026938	0.014589	0.143
0.166	0.00048	-0.016	-0.028	-0.004	0.143			0.336	-0.008	-0.04647	0.00106	0.00121	0.143			0.288	-0.006	-0.01478	0.026965	0.014696	0.143
0.166	0.00027	-0.015	-0.028	-0.004	0.143			0.337	-0.008	-0.04577	0.00082	0.00193	0.143			0.288	-0.006	-0.01512	0.026988	0.014798	0.143
0.166	5e-05	-0.015	-0.027	-0.004	0.143			0.337	-0.008	-0.04506	0.00052	0.00267	0.143			0.289	-0.007	-0.01544	0.027007	0.01489	0.143
0.166	-0.00017	-0.015	-0.027	-0.004	0.143			0.338	-0.008	-0.04434	0.00018	0.00343	0.143			0.289	-0.007	-0.01574	0.027023	0.014966	0.143
0.167	-0.00039	-0.015	-0.027	-0.004	0.143			0.338	-0.007	-0.04361	-0.0002	0.00421	0.143			0.29	-0.008	-0.01604	0.027038	0.015022	0.143
0.167	-0.00061	-0.015	-0.026	-0.004	0.143			0.338	-0.007	-0.04287	-0.00061	0.00501	0.143			0.29	-0.008	-0.01632	0.027053	0.015051	0.143
0.167	-0.00084	-0.014	-0.026	-0.004	0.143			0.339	-0.007	-0.04212	-0.00106	0.00583	0.143			0.29	-0.009	-0.01659	0.027069	0.015048	0.143
0.167	-0.001	-0.014	-0.025	-0.004	0.143			0.339	-0.007	-0.04135	-0.00155	0.00667	0.143			0.291	-0.009	-0.01685	0.027087	0.015011	0.143
0.168	-0.001	-0.014	-0.025	-0.004	0.143			0.34	-0.007	-0.04058	-0.00206	0.00754	0.143			0.291	-0.01	-0.0171	0.02711	0.014936	0.143
0.168	-0.002	-0.014	-0.025	-0.003	0.143			0.34	-0.006	-0.03981	-0.00262	0.00842	0.143			0.291	-0.01	-0.01733	0.027138	0.01482	0.143
0.168	-0.002	-0.013	-0.024	-0.003	0.143			0.341	-0.006	-0.03903	-0.0032	0.00932	0.143			0.292	-0.011	-0.01756	0.027174	0.014662	0.143
0.168	-0.002	-0.013	-0.024	-0.003	0.143			0.341	-0.006	-0.03826	-0.00381	0.01022	0.143			0.292	-0.011	-0.01778	0.027216	0.014461	0.143
0.168	-0.002	-0.013	-0.024	-0.003	0.143			0.341	-0.005	-0.0375	-0.00445	0.01113	0.143			0.293	-0.012	-0.01799	0.027266	0.014217	0.143
0.169	-0.002	-0.013	-0.023	-0.003	0.143			0.342	-0.005	-0.03675	-0.00512	0.01206	0.143			0.293	-0.012	-0.01818	0.027324	0.01393	0.143
0.169	-0.003	-0.012	-0.023	-0.003	0.143			0.342	-0.005	-0.03601	-0.00579	0.01299	0.143			0.293	-0.013	-0.01836	0.027389	0.013603	0.143
0.169	-0.003	-0.012	-0.023	-0.003	0.143			0.343	-0.004	-0.03529	-0.00648	0.01394	0.143			0.294	-0.013	-0.01852	0.027461	0.013237	0.143
0.169	-0.003	-0.012	-0.022	-0.003	0.143			0.343	-0.004	-0.03459	-0.00715	0.01488	0.143			0.294	-0.013	-0.01867	0.02754	0.012835	0.143
0.169	-0.003	-0.011	-0.022	-0.003	0.143			0.344	-0.004	-0.0339	-0.00782	0.01582	0.143			0.294	-0.014	-0.01881	0.027626	0.012401	0.143
0.17	-0.004	-0.011	-0.022	-0.003	0.143			0.344	-0.003	-0.03323	-0.00847	0.01676	0.143			0.295	-0.014	-0.01893	0.027717	0.011938	0.143
0.17	-0.004	-0.011	-0.022	-0.003	0.143			0.345	-0.003	-0.03258	-0.00908	0.01767	0.143			0.295	-0.014	-0.01903	0.027813	0.011451	0.143
0.17	-0.004	-0.011	-0.021	-0.003	0.143			0.345	-0.002	-0.03193	-0.00967	0.01857	0.143			0.296	-0.014	-0.01913	0.027911	0.010943	0.143
0.17	-0.004	-0.01	-0.021	-0.003	0.143			0.345	-0.002	-0.03129	-0.01021	0.01944	0.143			0.296	-0.014	-0.01921	0.028012	0.010418	0.143
0.171	-0.005	-0.01	-0.021	-0.003	0.143			0.346	-0.002	-0.03065	-0.01072	0.02029	0.143			0.296	-0.015	-0.01928	0.028112	0.009879	0.143
0.171	-0.005	-0.01	-0.02	-0.003	0.143			0.346	-0.002	-0.03	-0.01117	0.02112	0.143			0.297	-0.015	-0.01935	0.028211	0.009329	0.143
0.171	-0.005	-0.009	-0.02	-0.003	0.143			0.347	-0.001	-0.02935	-0.01159	0.02192	0.143			0.297	-0.015	-0.01941	0.028307	0.008768	0.143
0.171	-0.005	-0.009	-0.02	-0.003	0.143			0.347	-0.001	-0.02868	-0.01195	0.02268	0.143			0.297	-0.015	-0.01947	0.028398	0.008199	0.143
0.171	-0.006	-0.009	-0.02	-0.003	0.143			0.348	-0.001	-0.02799	-0.01227	0.02342	0.143			0.298	-0.015	-0.01952	0.028482	0.007622	0.143
0.172	-0.006	-0.008	-0.02	-0.003	0.143			0.348	-0.001	-0.02728	-0.01255	0.02412	0.143			0.298	-0.015	-0.01957	0.028558	0.007038	0.143
0.172	-0.006	-0.008	-0.019	-0.003	0.143			0.348	-0.001	-0.02654	-0.01279	0.0248	0.143			0.299	-0.015	-0.01963	0.028624	0.006445	0.143
0.172	-0.007	-0.008	-0.019	-0.003	0.143			0.349	-0.001	-0.02577	-0.01298	0.02545	0.143			0.299	-0.015	-0.01968	0.028677	0.005847	0.143
0.172	-0.007	-0.007	-0.019	-0.003	0.143			0.349	-0.001	-0.02497	-0.01312	0.02608	0.143			0.299	-0.015	-0.01974	0.028714	0.005242	0.143
0.172	-0.007	-0.007	-0.019	-0.003	0.143			0.35	-0.001	-0.02414	-0.0132	0.0267	0.143			0.3	-0.014	-0.0198	0.028735	0.004633	0.143
0.173	-0.007	-0.007	-0.019	-0.003	0.143			0.35	-0.002	-0.02329	-0.01323	0.02729	0.143			0.3	-0.014	-0.01987	0.028737	0.004022	0.143
0.173	-0.008	-0.006	-0.018	-0.003	0.143			0.351	-0.002	-0.02242	-0.0132	0.02786	0.143			0.3	-0.014	-0.01995	0.02872	0.003411	0.143
0.173	-0.008	-0.006	-0.018	-0.003	0.143			0.351	-0.002	-0.02153	-0.01311	0.02842	0.143			0.301	-0.014	-0.02004	0.028682	0.002801	0.143
0.173	-0.008	-0.006	-0.018	-0.003	0.143			0.351	-0.003	-0.02062	-0.01296	0.02895	0.143			0.301	-0.014	-0.02015	0.028622	0.002192	0.143
0.174	-0.009	-0.005	-0.018	-0.003	0.143			0.352	-0.003	-0.01971	-0.01275	0.02945	0.143			0.301	-0.014	-0.02027	0.028541	0.001588	0.143
0.174	-0.009	-0.005	-0.018	-0.003	0.143			0.352	-0.004	-0.01878	-0.01248	0.02992	0.143			0.302	-0.014	-0.02042	0.028438	0.000988	0.143
0.174	-0.009	-0.005	-0.018	-0.003	0.143			0.353	-0.004	-0.01785	-0.01215	0.03037	0.143			0.302	-0.013	-0.02058	0.028315	0.000395	0.143
0.174	-0.01	-0.004	-0.017	-0.003	0.143			0.353	-0.004	-0.01693	-0.01176	0.03078	0.143			0.303	-0.013	-0.02076	0.028171	-0.000192	0.143
0.174	-0.01	-0.004	-0.017	-0.004	0.143			0.354	-0.005	-0.016	-0.01131	0.03116	0.143			0.303	-0.013	-0.02097	0.028006	-0.000772	0.143
0.175	-0.011	-0.004	-0.017	-0.004	0.143			0.354	-0.005	-0.01508	-0.0108	0.0315	0.143			0.303	-0.013	-0.0212	0.027822	-0.001345	0.143
0.175	-0.011	-0.003	-0.017	-0.004	0.143			0.355	-0.006	-0.01418	-0.01025	0.03179	0.143			0.304	-0.012	-0.02145	0.027619	-0.001911	0.143
0.175	-0.011	-0.003	-0.017	-0.004	0.143			0.355	-0.006	-0.0133	-0.00965	0.03202	0.143			0.304	-0.012	-0.02173	0.027396	-0.00247	0.143
0.175	-0.012	-0.003	-0.016	-0.004	0.143			0.355	-0.007	-0.01244	-0.00901	0.03219	0.143			0.304	-0.012	-0.02203	0.027156	-0.003025	0.143
0.175	-0.012	-0.002	-0.016	-0.004	0.143			0.356	-0.007	-0.01163	-0.00835	0.03229	0.143			0.305	-0.012	-0.02235	0.026897	-0.003573	0.143
0.176	-0.012	-0.002	-0.016	-0.004	0.143			0.356	-0.007	-0.01085	-0.00765	0.0323	0.143			0.305	-0.011	-0.02269	0.026622	-0.004115	0.143
0.176	-0.013	-0.002	-0.016	-0.004	0.143			0.357	-0.008	-0.01012	-0.00692	0.03224	0.143			0.306	-0.011	-0.02305	0.02633	-0.00465	0.143
0.176	-0.013	-0.001	-0.016	-0.005	0.143			0.357	-0.008	-0.00944	-0.00616	0.03209	0.143			0.306	-0.011	-0.02342	0.026023	-0.005179	0.143
0.176	-0.013	-0.00094	-0.015	-0.005	0.143			0.358	-0.008	-0.00881	-0.00536	0.03186	0.143			0.306	-0.011	-0.0238	0.025705	-0.005703	0.143
0.177	-0.013	-0.00062	-0.015	-0.005	0.143			0.358	-0.008	-0.00824	-0.00454	0.03154	0.143			0.307	-0.01	-0.02418	0.025376	-0.00622	0.143
0.177	-0.014	-0.00031	-0.015	-0.005	0.143			0.358	-0.008	-0.00772	-0.00369	0.03113	0.143			0.307	-0.01	-0.02456	0.025042	-0.006731	0.143
0.177	-0.014	3.66e-06	-0.015	-0.005	0.143			0.359	-0.008	-0.00726	-0.00283	0.03064	0.143			0.307	-0.01	-0.02494	0.024704	-0.007232	0.143
0.177	-0.014	0.00031	-0.015	-0.005	0.143			0.359	-0.008	-0.00687	-0.00195	0.03008	0.143			0.308	-0.01	-0.02531	0.024367	-0.007721	0.143
0.177	-0.014	0.00061	-0.014	-0.005	0.143			0.36	-0.008	-0.00654	-0.00106	0.02944	0.143			0.308	-0.01	-0.02567	0.024033	-0.008195	0.143
0.178	-0.015	0.0009	-0.014	-0.006	0.143			0.36	-0.008	-0.00627	-0.00018	0.02874	0.143			0.309	-0.009	-0.026	0.023706	-0.008652	0.143
0.178	-0.015	0.001	-0.014	-0.006	0.143			0.361	-0.008	-0.00607	0.0007	0.02799	0.143			0.309	-0.009	-0.02632	0.023389	-0.009091	0.143
0.178	-0.015	0.001	-0.014	-0.006	0.143			0.361	-0.008	-0.00592	0.00155	0.0272	0.143			0.309	-0.009	-0.02661	0.023085	-0.009509	0.143
0.178	-0.015	0.002	-0.014	-0.006	0.143			0.361	-0.007	-0.00584	0.00239	0.02637	0.143			0.31	-0.009	-0.02688	0.022795	-0.009906	0.143
0.178	-0.015	0.002	-0.013	-0.006	0.143			0.362	-0.007	-0.0058	0.00319	0.02553	0.143			0.31	-0.009	-0.02712	0.022519	-0.010278	0.143
0.179	-0.016	0.002	-0.013	-0.006	0.143			0.362	-0.007	-0.00582	0.00396	0.02467	0.143			0.31	-0.009	-0.02734	0.022258	-0.010624	0.143
0.179	-0.016	0.003	-0.013	-0.006	0.143			0.363	-0.007	-0.00588	0.00469	0.02381	0.143			0.311	-0.009	-0.02752	0.022011	-0.010944	0.143
0.179	-0.016	0.003	-0.013	-0.007	0.143			0.363	-0.006	-0.00597	0.00538	0.02297	0.143			0.311	-0.009	-0.02768	0.021778	-0.011239	0.143
0.179	-0.016	0.003	-0.012	-0.007	0.143			0.364	-0.006	-0.00611	0.00604	0.02214	0.143			0.312	-0.009	-0.02781	0.021556	-0.011508	0.143
0.18	-0.016	0.003	-0.012	-0.007	0.143			0.364	-0.006	-0.00627	0.00666	0.02132	0.143			0.312	-0.009	-0.02791	0.021345	-0.011751	0.143
0.18	-0.016	0.004	-0.012	-0.007	0.143			0.365	-0.005	-0.00645	0.00726	0.02052	0.143			0.312	-0.009	-0.02799	0.021142	-0.011968	0.143
0.18	-0.016	0.004	-0.012	-0.007	0.143			0.365	-0.005	-0.00663	0.00783	0.01974	0.143			0.313	-0.008	-0.02804	0.020945	-0.012161	0.143
0.18	-0.016	0.004	-0.012	-0.007	0.143			0.365	-0.005	-0.00681	0.00837	0.01897	0.143			0.313	-0.008	-0.02806	0.020751	-0.012332	0.143
0.18	-0.016	0.004	-0.011	-0.007	0.143			0.366	-0.004	-0.00697	0.00889	0.01822	0.143			0.313	-0.008	-0.02807	0.020559	-0.012482	0.143
0.181	-0.016	0.005	-0.011	-0.007	0.143			0.366	-0.004	-0.00713	0.0094	0.01747	0.143			0.314	-0.008	-0.02805	0.020365	-0.012611	0.143
0.181	-0.016	0.005	-0.011	-0.007	0.143			0.367	-0.004	-0.00727	0.00988	0.01675	0.143			0.314	-0.008	-0.02802	0.020169	-0.012722	0.143
0.181	-0.017	0.005	-0.011	-0.008	0.143			0.367	-0.004	-0.00739	0.01034	0.01603	0.143			0.315	-0.008	-0.02798	0.019969	-0.012813	0.143
0.181	-0.017	0.005	-0.011	-0.008	0.143			0.368	-0.004	-0.0075	0.01077	0.01533	0.143			0.315	-0.008	-0.02793	0.019763	-0.012886	0.143
0.181	-0.017	0.006	-0.01	-0.008	0.143			0.368	-0.003	-0.0076	0.01117	0.01463	0.143			0.315	-0.008	-0.02787	0.019548	-0.012941	0.143
0.182	-0.017	0.006	-0.01	-0.008	0.143			0.368	-0.003	-0.0077	0.01154	0.01395	0.143			0.316	-0.007	-0.02781	0.019324	-0.012978	0.143
0.182	-0.017	0.006	-0.01	-0.008	0.143			0.369	-0.003	-0.00779	0.01187	0.01327	0.143			0.316	-0.007	-0.02775	0.01909	-0.012997	0.143
0.182	-0.016	0.006	-0.01	-0.008	0.143			0.369	-0.003	-0.00789	0.01217	0.0126	0.143			0.316	-0.007	-0.0277	0.018845	-0.013001	0.143
0.182	-0.016	0.007	-0.01	-0.008	0.143			0.37	-0.003	-0.00801	0.01244	0.01194	0.143			0.317	-0.007	-0.02766	0.018589	-0.012987	0.143
0.183	-0.016	0.007	-0.01	-0.008	0.143			0.37	-0.003	-0.00814	0.01267	0.01128	0.143			0.317	-0.007	-0.02762	0.018321	-0.012954	0.143
0.183	-0.016	0.007	-0.01	-0.008	0.143			0.371	-0.002	-0.00828	0.01287	0.01064	0.143			0.318	-0.007	-0.0276	0.018042	-0.012902	0.143
0.183	-0.016	0.007	-0.01	-0.008	0.143			0.371	-0.002	-0.00845	0.01306	0.01001	0.143			0.318	-0.007	-0.0276	0.017752	-0.01283	0.143
0.183	-0.016	0.007	-0.009	-0.009	0.143			0.372	-0.002	-0.00863	0.01322	0.00941	0.143			0.318	-0.007	-0.02761	0.017451	-0.012739	0.143
0.183	-0.016	0.007	-0.009	-0.009	0.143			0.372	-0.002	-0.00883	0.01336	0.00884	0.143			0.319	-0.007	-0.02764	0.017139	-0.012629	0.143
0.184	-0.016	0.008	-0.009	-0.009	0.143			0.372	-0.002	-0.00905	0.01349	0.00831	0.143			0.319	-0.007	-0.0277	0.016817	-0.012502	0.143
0.184	-0.016	0.008	-0.009	-0.009	0.143			0.373	-0.002	-0.00929	0.0136	0.00782	0.143			0.319	-0.007	-0.02777	0.016486	-0.01236	0.143
0.184	-0.016	0.008	-0.009	-0.009	0.143			0.373	-0.002	-0.00953	0.01369	0.00738	0.143			0.32	-0.007	-0.02787	0.016147	-0.012203	0.143
0.184	-0.016	0.008	-0.009	-0.009	0.143			0.374	-0.002	-0.00978	0.01377	0.007	0.143			0.32	-0.007	-0.02799	0.015802	-0.012035	0.143
0.184	-0.016	0.008	-0.009	-0.009	0.143			0.374	-0.001	-0.01004	0.01382	0.00667	0.143			0.321	-0.007	-0.02812	0.015455	-0.011856	0.143
0.185	-0.016	0.008	-0.009	-0.009	0.143			0.375	-0.001	-0.01029	0.01384	0.00639	0.143			0.321	-0.007	-0.02828	0.015106	-0.011668	0.143
0.185	-0.016	0.008	-0.009	-0.009	0.143			0.375	-0.001	-0.01054	0.01383	0.00618	0.143			0.321	-0.006	-0.02846	0.014757	-0.011472	0.143
0.185	-0.016	0.008	-0.009	-0.009	0.143			0.375	-0.001	-0.01078	0.01381	0.00604	0.143			0.322	-0.006	-0.02865	0.014411	-0.011267	0.143
0.185	-0.016	0.008	-0.009	-0.009	0.143			0.376	-0.001	-0.011	0.01375	0.00598	0.143			0.322	-0.006	-0.02885	0.014068	-0.011055	0.143
0.186	-0.016	0.008	-0.01	-0.009	0.143			0.376	-0.001	-0.01121	0.01368	0.006	0.143			0.322	-0.006	-0.02905	0.01373	-0.010835	0.143
0.186	-0.016	0.008	-0.01	-0.009	0.143			0.377	-0.001	-0.01141	0.01359	0.00611	0.143			0.323	-0.006	-0.02926	0.013399	-0.010605	0.143
0.186	-0.016	0.008	-0.01	-0.009	0.143			0.377	-0.002	-0.01157	0.0135	0.00631	0.143			0.323	-0.006	-0.02946	0.013078	-0.010364	0.143
0.186	-0.016	0.008	-0.01	-0.009	0.143			0.378	-0.002	-0.01171	0.01343	0.0066	0.143			0.324	-0.006	-0.02965	0.012767	-0.010109	0.143
0.186	-0.016	0.008	-0.01	-0.009	0.143			0.378	-0.002	-0.01182	0.01337	0.00699	0.143			0.324	-0.006	-0.02983	0.012468	-0.009836	0.143
0.187	-0.016	0.008	-0.01	-0.009	0.143			0.378	-0.002	-0.0119	0.01335	0.00749	0.143			0.324	-0.006	-0.02998	0.012182	-0.009543	0.143
0.187	-0.016	0.008	-0.01	-0.009	0.143			0.379	-0.003	-0.01194	0.01338	0.00808	0.143			0.325	-0.005	-0.03011	0.01191	-0.009225	0.143
0.187	-0.016	0.008	-0.011	-0.009	0.143			0.379	-0.003	-0.01196	0.01348	0.00876	0.143			0.325	-0.005	-0.0302	0.011653	-0.008878	0.143
0.187	-0.016	0.008	-0.011	-0.009	0.143			0.38	-0.003	-0.01194	0.01364	0.00954	0.143			0.325	-0.005	-0.03026	0.011412	-0.008501	0.143
0.188	-0.016	0.008	-0.011	-0.009	0.143			0.38	-0.004	-0.01189	0.01388	0.0104	0.143			0.326	-0.005	-0.03028	0.011187	-0.00809	0.143
0.188	-0.016	0.008	-0.011	-0.009	0.143			0.381	-0.004	-0.01183	0.0142	0.01133	0.143			0.326	-0.005	-0.03027	0.010977	-0.007643	0.143
0.188	-0.016	0.008	-0.011	-0.009	0.143			0.381	-0.005	-0.01174	0.01459	0.01233	0.143			0.326	-0.004	-0.03022	0.010782	-0.007159	0.143
0.188	-0.016	0.007	-0.012	-0.009	0.143			0.382	-0.005	-0.01164	0.01505	0.01337	0.143			0.327	-0.004	-0.03014	0.0106	-0.006638	0.143
0.188	-0.016	0.007	-0.012	-0.009	0.143			0.382	-0.005	-0.01153	0.01558	0.01445	0.143			0.327	-0.004	-0.03002	0.01043	-0.00608	0.143
0.189	-0.016	0.007	-0.012	-0.009	0.143			0.382	-0.006	-0.01141	0.01618	0.01555	0.143			0.328	-0.003	-0.02986	0.01027	-0.005486	0.143
0.189	-0.016	0.007	-0.012	-0.009	0.143			0.383	-0.006	-0.01129	0.01683	0.01665	0.143			0.328	-0.003	-0.02967	0.010117	-0.004857	0.143
0.189	-0.016	0.007	-0.013	-0.009	0.143			0.383	-0.007	-0.01116	0.01753	0.01774	0.143			0.328	-0.002	-0.02945	0.00997	-0.004196	0.143
0.189	-0.016	0.006	-0.013	-0.009	0.143			0.384	-0.007	-0.01104	0.01826	0.0188	0.143			0.329	-0.002	-0.0292	0.009824	-0.003505	0.143
0.189	-0.016	0.006	-0.013	-0.009	0.143			0.384	-0.008	-0.01092	0.01902	0.01984	0.143			0.329	-0.002	-0.02892	0.009675	-0.002786	0.143
0.19	-0.016	0.006	-0.013	-0.009	0.143			0.385	-0.008	-0.0108	0.0198	0.02084	0.143			0.329	-0.001	-0.02861	0.00952	-0.002045	0.143
0.19	-0.016	0.006	-0.014	-0.009	0.143			0.385	-0.008	-0.01069	0.02059	0.02178	0.143			0.33	-0.000543	-0.02827	0.009358	-0.001282	0.143
0.19	-0.016	0.005	-0.014	-0.009	0.143			0.385	-0.008	-0.01058	0.02139	0.02265	0.143			0.33	-3.7e-05	-0.02791	0.009185	-0.000502	0.143
0.19	-0.016	0.005	-0.014	-0.009	0.143			0.386	-0.009	-0.01046	0.02221	0.02345	0.143			0.331	0.000474	-0.02753	0.009002	0.000295	0.143
0.191	-0.016	0.005	-0.014	-0.009	0.143			0.386	-0.009	-0.01033	0.02305	0.02417	0.143			0.331	0.000985	-0.02712	0.008805	0.001106	0.143
0.191	-0.016	0.005	-0.015	-0.009	0.143			0.387	-0.009	-0.0102	0.0239	0.02481	0.143			0.331	0.001	-0.0267	0.008596	0.00193	0.143
0.191	-0.016	0.004	-0.015	-0.009	0.143			0.387	-0.009	-0.01005	0.02476	0.02537	0.143			0.332	0.002	-0.02626	0.008372	0.002762	0.143
0.191	-0.015	0.004	-0.015	-0.009	0.143			0.388	-0.009	-0.00989	0.02564	0.02586	0.143			0.332	0.002	-0.0258	0.008134	0.003601	0.143
0.191	-0.015	0.004	-0.015	-0.009	0.143			0.388	-0.009	-0.00972	0.02654	0.02628	0.143			0.332	0.003	-0.02534	0.00788	0.004444	0.143
0.192	-0.015	0.003	-0.015	-0.009	0.143			0.389	-0.008	-0.00952	0.02745	0.02665	0.143			0.333	0.003	-0.02486	0.007611	0.00529	0.143
0.192	-0.015	0.003	-0.016	-0.009	0.143			0.389	-0.008	-0.0093	0.02838	0.02697	0.143			0.333	0.004	-0.02438	0.007327	0.006135	0.143
0.192	-0.015	0.003	-0.016	-0.009	0.143			0.389	-0.008	-0.00907	0.02931	0.02724	0.143			0.334	0.004	-0.02388	0.007027	0.006976	0.143
0.192	-0.015	0.003	-0.016	-0.008	0.143			0.39	-0.008	-0.0088	0.03026	0.02748	0.143			0.334	0.005	-0.02338	0.00671	0.007811	0.143
0.192	-0.014	0.002	-0.016	-0.008	0.143			0.39	-0.008	-0.00852	0.03121	0.02769	0.143			0.334	0.005	-0.02287	0.006378	0.008635	0.143
0.193	-0.014	0.002	-0.016	-0.008	0.143			0.391	-0.008	-0.00822	0.03216	0.02789	0.143			0.335	0.005	-0.02235	0.00603	0.009443	0.143
0.193	-0.014	0.002	-0.017	-0.008	0.143			0.391	-0.008	-0.00791	0.03311	0.02807	0.143			0.335	0.006	-0.02183	0.005668	0.010232	0.143
0.193	-0.014	0.002	-0.017	-0.008	0.143			0.392	-0.008	-0.00758	0.03406	0.02824	0.143			0.335	0.006	-0.02129	0.005292	0.010999	0.143
0.193	-0.013	0.002	-0.017	-0.008	0.143			0.392	-0.007	-0.00725	0.03499	0.0284	0.143			0.336	0.006	-0.02074	0.004905	0.01174	0.143
0.194	-0.013	0.001	-0.017	-0.007	0.143			0.392	-0.007	-0.0069	0.03592	0.02855	0.143			0.336	0.006	-0.02018	0.004507	0.012452	0.143
0.194	-0.013	0.001	-0.017	-0.007	0.143			0.393	-0.007	-0.00656	0.03681	0.02868	0.143			0.337	0.006	-0.0196	0.004101	0.013133	0.143
0.194	-0.012	0.00099	-0.018	-0.007	0.143			0.393	-0.007	-0.00621	0.03766	0.0288	0.143			0.337	0.007	-0.01901	0.003687	0.01378	0.143
0.194	-0.012	0.00085	-0.018	-0.007	0.143			0.394	-0.007	-0.00588	0.03846	0.0289	0.143			0.337	0.007	-0.01839	0.003269	0.01439	0.143
0.194	-0.012	0.00073	-0.018	-0.007	0.143			0.394	-0.007	-0.00556	0.03919	0.02899	0.143			0.338	0.007	-0.01775	0.002848	0.014962	0.143
0.195	-0.011	0.00063	-0.018	-0.006	0.143			0.395	-0.007	-0.00526	0.03986	0.02905	0.143			0.338	0.007	-0.01709	0.002426	0.015495	0.143
0.195	-0.011	0.00055	-0.018	-0.006	0.143			0.395	-0.007	-0.00499	0.04045	0.0291	0.143			0.338	0.007	-0.01639	0.002005	0.015988	0.143
0.195	-0.011	0.00049	-0.018	-0.006	0.143			0.395	-0.007	-0.00475	0.04095	0.02913	0.143			0.339	0.007	-0.01566	0.001587	0.01644	0.143
0.195	-0.01	0.00045	-0.018	-0.006	0.143			0.396	-0.007	-0.00454	0.04136	0.02916	0.143			0.339	0.007	-0.0149	0.001172	0.016851	0.143
0.195	-0.01	0.00042	-0.019	-0.005	0.143			0.396	-0.007	-0.00437	0.04166	0.02917	0.143			0.34	0.007	-0.0141	0.000764	0.017222	0.143
0.196	-0.01	0.00041	-0.019	-0.005	0.143			0.397	-0.007	-0.00425	0.04186	0.02917	0.143			0.34	0.007	-0.01326	0.000361	0.017552	0.143
0.196	-0.009	0.00043	-0.019	-0.005	0.143			0.397	-0.007	-0.00416	0.04194	0.02918	0.143			0.34	0.007	-0.01239	-3.4e-05	0.017844	0.143
0.196	-0.009	0.00046	-0.019	-0.005	0.143			0.398	-0.006	-0.00412	0.04192	0.02919	0.143			0.341	0.007	-0.01147	-0.00042	0.018099	0.143
0.196	-0.008	0.0005	-0.019	-0.004	0.143			0.398	-0.006	-0.00414	0.04179	0.0292	0.143			0.341	0.007	-0.01052	-0.000797	0.018318	0.143
0.197	-0.008	0.00057	-0.019	-0.004	0.143			0.399	-0.006	-0.0042	0.04156	0.02923	0.143			0.341	0.007	-0.00953	-0.001162	0.018503	0.143
0.197	-0.008	0.00065	-0.019	-0.004	0.143			0.399	-0.006	-0.00431	0.04123	0.02926	0.143			0.342	0.007	-0.00851	-0.001515	0.018656	0.143
0.197	-0.007	0.00074	-0.019	-0.003	0.143			0.399	-0.006	-0.00448	0.04081	0.02931	0.143			0.342	0.007	-0.00746	-0.001855	0.018775	0.143
0.197	-0.007	0.00085	-0.019	-0.003	0.143			0.4	-0.005	-0.00469	0.04031	0.02937	0.143			0.343	0.007	-0.00638	-0.002181	0.018865	0.143
0.197	-0.006	0.00098	-0.019	-0.003	0.143			0.4	-0.005	-0.00495	0.03974	0.02944	0.143			0.343	0.007	-0.00528	-0.002495	0.018927	0.143
0.198	-0.006	0.001	-0.02	-0.002	0.143			0.401	-0.004	-0.00525	0.03911	0.02953	0.143			0.343	0.007	-0.00416	-0.002795	0.018965	0.143
0.198	-0.006	0.001	-0.02	-0.002	0.143			0.401	-0.004	-0.00557	0.03843	0.02962	0.143			0.344	0.007	-0.00304	-0.003083	0.018982	0.143
0.198	-0.005	0.001	-0.02	-0.001	0.143			0.402	-0.003	-0.00592	0.0377	0.02973	0.143			0.344	0.007	-0.00191	-0.00336	0.01898	0.143
0.198	-0.005	0.002	-0.02	-0.001	0.143			0.402	-0.003	-0.00629	0.03694	0.02984	0.143			0.344	0.008	-0.00078	-0.003626	0.018961	0.143
0.198	-0.005	0.002	-0.02	-0.00066	0.143			0.402	-0.002	-0.00667	0.03615	0.02996	0.143			0.345	0.008	0.00034	-0.003886	0.018927	0.143
0.199	-0.004	0.002	-0.02	-0.00026	0.143			0.403	-0.002	-0.00704	0.03534	0.03009	0.143			0.345	0.008	0.00144	-0.004142	0.018878	0.143
0.199	-0.004	0.002	-0.02	0.00014	0.143			0.403	-0.00092	-0.00742	0.0345	0.03021	0.143			0.346	0.008	0.00251	-0.004397	0.018818	0.143
0.199	-0.004	0.002	-0.02	0.00056	0.143			0.404	-0.00029	-0.00778	0.03366	0.03034	0.143			0.346	0.008	0.00356	-0.004654	0.018744	0.143
0.199	-0.003	0.003	-0.02	0.00098	0.143			0.404	0.00034	-0.00813	0.0328	0.03045	0.143			0.346	0.008	0.00458	-0.004915	0.018658	0.143
0.2	-0.003	0.003	-0.02	0.001	0.143			0.405	0.00096	-0.00848	0.03195	0.03056	0.143			0.347	0.008	0.00555	-0.005182	0.018558	0.143
0.2	-0.003	0.003	-0.02	0.002	0.143			0.405	0.002	-0.00881	0.03109	0.03066	0.143			0.347	0.008	0.00649	-0.005458	0.018443	0.143
0.2	-0.002	0.003	-0.02	0.002	0.143			0.405	0.002	-0.00914	0.03024	0.03075	0.143			0.347	0.008	0.00738	-0.005742	0.018313	0.143
0.2	-0.002	0.003	-0.02	0.003	0.143			0.406	0.003	-0.00945	0.0294	0.03083	0.143			0.348	0.008	0.00822	-0.006035	0.018165	0.143
0.2	-0.002	0.004	-0.02	0.003	0.143			0.406	0.003	-0.00976	0.02857	0.0309	0.143			0.348	0.008	0.00901	-0.006336	0.017996	0.143
0.201	-0.002	0.004	-0.02	0.004	0.143			0.407	0.004	-0.01006	0.02776	0.03097	0.143			0.349	0.008	0.00975	-0.006644	0.017805	0.143
0.201	-0.002	0.004	-0.021	0.004	0.143			0.407	0.004	-0.01035	0.02697	0.03103	0.143			0.349	0.008	0.01044	-0.006957	0.017588	0.143
0.201	-0.001	0.004	-0.021	0.004	0.143			0.408	0.005	-0.01063	0.02621	0.03109	0.143			0.349	0.008	0.01107	-0.007273	0.017345	0.143
0.201	-0.001	0.004	-0.021	0.005	0.143			0.408	0.005	-0.0109	0.02548	0.03115	0.143			0.35	0.008	0.01164	-0.007591	0.017073	0.143
0.201	-0.00089	0.005	-0.021	0.005	0.143			0.409	0.006	-0.01116	0.02479	0.03121	0.143			0.35	0.008	0.01217	-0.00791	0.01677	0.143
0.202	-0.0007	0.005	-0.021	0.006	0.143			0.409	0.006	-0.01142	0.02413	0.03127	0.143			0.35	0.008	0.01264	-0.008227	0.016434	0.143
0.202	-0.00052	0.005	-0.021	0.006	0.143			0.409	0.007	-0.01167	0.02351	0.03132	0.143			0.351	0.008	0.01305	-0.008542	0.016063	0.143
0.202	-0.00036	0.005	-0.021	0.006	0.143			0.41	0.007	-0.01192	0.02291	0.03137	0.143			0.351	0.007	0.01341	-0.008853	0.015659	0.143
0.202	-0.0002	0.005	-0.021	0.007	0.143			0.41	0.008	-0.01217	0.02235	0.03141	0.143			0.351	0.007	0.01373	-0.009161	0.015219	0.143
0.203	-5e-05	0.006	-0.021	0.007	0.143			0.411	0.008	-0.01242	0.02182	0.03143	0.143			0.352	0.007	0.01399	-0.009463	0.014746	0.143
0.203	0.0001	0.006	-0.021	0.008	0.143			0.411	0.009	-0.01268	0.02132	0.03143	0.143			0.352	0.007	0.01421	-0.009761	0.014242	0.143
0.203	0.00024	0.006	-0.021	0.008	0.143			0.412	0.009	-0.01295	0.02084	0.0314	0.143			0.353	0.007	0.01438	-0.010053	0.013712	0.143
0.203	0.00037	0.006	-0.021	0.008	0.143			0.412	0.01	-0.01324	0.02039	0.03135	0.143			0.353	0.007	0.01451	-0.010339	0.013158	0.143
0.203	0.00049	0.007	-0.021	0.009	0.143			0.412	0.01	-0.01355	0.01997	0.03128	0.143			0.353	0.007	0.0146	-0.010618	0.012586	0.143
0.204	0.00061	0.007	-0.021	0.009	0.143			0.413	0.01	-0.01387	0.01958	0.03118	0.143			0.354	0.006	0.01466	-0.010889	0.012001	0.143
0.204	0.00073	0.007	-0.021	0.009	0.143			0.413	0.011	-0.01421	0.01923	0.03106	0.143			0.354	0.006	0.01469	-0.01115	0.011407	0.143
0.204	0.00084	0.007	-0.022	0.009	0.143			0.414	0.011	-0.01456	0.01892	0.03092	0.143			0.354	0.006	0.01469	-0.0114	0.01081	0.143
0.204	0.00095	0.008	-0.022	0.01	0.143			0.414	0.012	-0.01491	0.01867	0.03076	0.143			0.355	0.006	0.01466	-0.011638	0.010218	0.143
0.204	0.001	0.008	-0.022	0.01	0.143			0.415	0.012	-0.01527	0.01847	0.03058	0.143			0.355	0.006	0.01461	-0.011861	0.009638	0.143
0.205	0.001	0.008	-0.022	0.01	0.143			0.415	0.013	-0.01563	0.01834	0.03038	0.143			0.356	0.005	0.01454	-0.01207	0.009074	0.143
0.205	0.001	0.009	-0.022	0.011	0.143			0.416	0.013	-0.01598	0.01828	0.03017	0.143			0.356	0.005	0.01446	-0.012264	0.008533	0.143
0.205	0.001	0.009	-0.022	0.011	0.143			0.416	0.014	-0.01632	0.01829	0.02995	0.143			0.356	0.005	0.01436	-0.012444	0.008019	0.143
0.205	0.001	0.009	-0.021	0.011	0.143			0.416	0.014	-0.01664	0.01838	0.02971	0.143			0.357	0.005	0.01424	-0.01261	0.007536	0.143
0.206	0.002	0.01	-0.021	0.011	0.143			0.417	0.015	-0.01693	0.01854	0.02946	0.143			0.357	0.005	0.01411	-0.012761	0.007089	0.143
0.206	0.002	0.01	-0.021	0.011	0.143			0.417	0.015	-0.01719	0.01876	0.02921	0.143			0.357	0.004	0.01396	-0.012898	0.006679	0.143
0.206	0.002	0.01	-0.021	0.012	0.143			0.418	0.015	-0.01741	0.01903	0.02895	0.143			0.358	0.004	0.0138	-0.013023	0.006309	0.143
0.206	0.002	0.011	-0.021	0.012	0.143			0.418	0.016	-0.01758	0.01933	0.02868	0.143			0.358	0.004	0.01362	-0.013136	0.00598	0.143
0.206	0.002	0.011	-0.021	0.012	0.143			0.419	0.016	-0.0177	0.01966	0.02841	0.143			0.359	0.004	0.01343	-0.013238	0.00569	0.143
0.207	0.002	0.012	-0.021	0.012	0.143			0.419	0.016	-0.01776	0.02	0.02814	0.143			0.359	0.004	0.01323	-0.01333	0.005439	0.143
0.207	0.002	0.012	-0.021	0.012	0.143			0.419	0.016	-0.01776	0.02034	0.02786	0.143			0.359	0.004	0.01302	-0.013413	0.005226	0.143
0.207	0.002	0.013	-0.021	0.013	0.143			0.42	0.016	-0.01771	0.02067	0.02759	0.143			0.36	0.004	0.01279	-0.013486	0.005047	0.143
0.207	0.002	0.013	-0.021	0.013	0.143			0.42	0.016	-0.01758	0.02099	0.02731	0.143			0.36	0.004	0.01255	-0.01355	0.004901	0.143
0.207	0.002	0.013	-0.02	0.013	0.143			0.421	0.016	-0.0174	0.02127	0.02704	0.143			0.36	0.004	0.01229	-0.013606	0.004781	0.143
0.208	0.002	0.014	-0.02	0.013	0.143			0.421	0.015	-0.01714	0.02152	0.02678	0.143			0.361	0.004	0.01203	-0.013654	0.004684	0.143
0.208	0.002	0.014	-0.02	0.013	0.143			0.422	0.015	-0.01682	0.02172	0.02652	0.143			0.361	0.004	0.01175	-0.013696	0.004605	0.143
0.208	0.002	0.015	-0.02	0.013	0.143			0.422	0.015	-0.01642	0.02188	0.02628	0.143			0.362	0.004	0.01146	-0.013734	0.004539	0.143
0.208	0.002	0.015	-0.02	0.013	0.143			0.422	0.014	-0.01596	0.02198	0.02606	0.143			0.362	0.004	0.01115	-0.013768	0.004482	0.143
0.209	0.002	0.016	-0.019	0.013	0.143			0.423	0.014	-0.01543	0.02204	0.02587	0.143			0.362	0.003	0.01083	-0.0138	0.00443	0.143
0.209	0.002	0.017	-0.019	0.013	0.143			0.423	0.013	-0.01484	0.02203	0.0257	0.143			0.363	0.003	0.0105	-0.01383	0.004381	0.143
0.209	0.002	0.017	-0.019	0.013	0.143			0.424	0.013	-0.01419	0.02197	0.02558	0.143			0.363	0.003	0.01014	-0.013861	0.004331	0.143
0.209	0.002	0.018	-0.019	0.013	0.143			0.424	0.012	-0.01349	0.02186	0.0255	0.143			0.363	0.003	0.00977	-0.013892	0.004279	0.143
0.209	0.002	0.018	-0.018	0.014	0.143			0.425	0.011	-0.01273	0.02171	0.02546	0.143			0.364	0.003	0.00938	-0.013926	0.004222	0.143
0.21	0.003	0.019	-0.018	0.014	0.143			0.425	0.011	-0.01193	0.02151	0.02548	0.143			0.364	0.003	0.00897	-0.013963	0.004158	0.143
0.21	0.003	0.019	-0.018	0.014	0.143			0.426	0.01	-0.01108	0.02128	0.02555	0.143			0.365	0.003	0.00853	-0.014003	0.004086	0.143
0.21	0.003	0.02	-0.017	0.014	0.143			0.426	0.009	-0.01019	0.02102	0.02569	0.143			0.365	0.003	0.00808	-0.014048	0.004004	0.143
0.21	0.002	0.02	-0.017	0.014	0.143			0.426	0.009	-0.00928	0.02072	0.02588	0.143			0.365	0.003	0.0076	-0.014098	0.00391	0.143
0.21	0.002	0.021	-0.017	0.014	0.143			0.427	0.008	-0.00834	0.0204	0.02613	0.143			0.366	0.003	0.00711	-0.014151	0.003804	0.143
0.211	0.002	0.021	-0.017	0.014	0.143			0.427	0.007	-0.00738	0.02004	0.02644	0.143			0.366	0.003	0.00659	-0.014209	0.003682	0.143
0.211	0.002	0.022	-0.016	0.014	0.143			0.428	0.007	-0.00641	0.01965	0.0268	0.143			0.366	0.002	0.00605	-0.014271	0.003545	0.143
0.211	0.002	0.023	-0.016	0.014	0.143			0.428	0.006	-0.00544	0.01923	0.02721	0.143			0.367	0.002	0.0055	-0.014337	0.003391	0.143
0.211	0.002	0.023	-0.016	0.014	0.143			0.429	0.005	-0.00446	0.01877	0.02768	0.143			0.367	0.002	0.00492	-0.014404	0.003221	0.143
0.212	0.002	0.024	-0.015	0.014	0.143			0.429	0.005	-0.00349	0.01827	0.02818	0.143			0.368	0.002	0.00432	-0.014472	0.003036	0.143
0.212	0.002	0.024	-0.015	0.014	0.143			0.429	0.004	-0.00254	0.01772	0.02874	0.143			0.368	0.002	0.00371	-0.014538	0.002838	0.143
0.212	0.002	0.025	-0.015	0.014	0.143			0.43	0.003	-0.00161	0.01712	0.02933	0.143			0.368	0.002	0.00307	-0.014601	0.002628	0.143
0.212	0.002	0.025	-0.014	0.014	0.143			0.43	0.003	-0.00071	0.01646	0.02996	0.143			0.369	0.002	0.00242	-0.01466	0.00241	0.143
0.212	0.002	0.026	-0.014	0.014	0.143			0.431	0.002	0.00014	0.01573	0.03062	0.143			0.369	0.002	0.00174	-0.014714	0.002184	0.143
0.213	0.002	0.026	-0.014	0.014	0.143			0.431	0.002	0.00096	0.01494	0.03133	0.143			0.369	0.002	0.00105	-0.014764	0.001955	0.143
0.213	0.002	0.027	-0.013	0.014	0.143			0.432	0.001	0.00174	0.01406	0.03208	0.143			0.37	0.001	0.00034	-0.014809	0.001726	0.143
0.213	0.002	0.027	-0.013	0.014	0.143			0.432	0.00097	0.00247	0.0131	0.03289	0.143			0.37	0.001	-0.00039	-0.014849	0.0015	0.143
0.213	0.001	0.028	-0.013	0.014	0.143			0.432	0.00052	0.00317	0.01206	0.03374	0.143			0.371	0.001	-0.00113	-0.014885	0.001281	0.143
0.213	0.001	0.028	-0.012	0.014	0.143			0.433	8e-05	0.00383	0.01093	0.03464	0.143			0.371	0.001	-0.00188	-0.014919	0.001075	0.143
0.214	0.001	0.029	-0.012	0.014	0.143			0.433	-0.00035	0.00447	0.00972	0.03557	0.143			0.371	0.000991	-0.00265	-0.014952	0.000886	0.143
0.214	0.00098	0.029	-0.012	0.014	0.143			0.434	-0.00078	0.00509	0.00843	0.03652	0.143			0.372	0.000882	-0.00342	-0.014985	0.000719	0.143
0.214	0.0008	0.03	-0.012	0.014	0.143			0.434	-0.001	0.0057	0.00707	0.03749	0.143			0.372	0.000773	-0.0042	-0.015018	0.000577	0.143
0.214	0.0006	0.03	-0.011	0.014	0.143			0.435	-0.002	0.00631	0.00565	0.03848	0.143			0.372	0.000664	-0.00499	-0.015052	0.000464	0.143
0.215	0.00039	0.03	-0.011	0.015	0.143			0.435	-0.002	0.00693	0.00417	0.03948	0.143			0.373	0.000556	-0.00578	-0.015087	0.000382	0.143
0.215	0.00017	0.031	-0.011	0.015	0.143			0.436	-0.002	0.00757	0.00265	0.04048	0.143			0.373	0.00045	-0.00657	-0.015125	0.000335	0.143
0.215	-6e-05	0.031	-0.011	0.015	0.143			0.436	-0.003	0.00823	0.00109	0.04147	0.143			0.374	0.000346	-0.00736	-0.015165	0.000326	0.143
0.215	-0.0003	0.031	-0.01	0.015	0.143			0.436	-0.003	0.00894	-0.00049	0.04247	0.143			0.374	0.000246	-0.00815	-0.015208	0.000357	0.143
0.215	-0.00056	0.031	-0.01	0.015	0.143			0.437	-0.004	0.00968	-0.00209	0.04345	0.143			0.374	0.000151	-0.00894	-0.015257	0.000432	0.143
0.216	-0.00082	0.031	-0.01	0.015	0.143			0.437	-0.004	0.01047	-0.00368	0.04442	0.143			0.375	6e-05	-0.00972	-0.015312	0.00055	0.143
0.216	-0.001	0.032	-0.01	0.015	0.143			0.438	-0.004	0.01131	-0.00526	0.04537	0.143			0.375	-2.3e-05	-0.01049	-0.015375	0.000713	0.143
0.216	-0.001	0.032	-0.01	0.015	0.143			0.438	-0.005	0.01221	-0.00683	0.0463	0.143			0.375	-9.8e-05	-0.01124	-0.015445	0.000921	0.143
0.216	-0.002	0.032	-0.01	0.015	0.143			0.439	-0.005	0.01317	-0.00838	0.0472	0.143			0.376	-0.000162	-0.01199	-0.015523	0.001176	0.143
0.216	-0.002	0.032	-0.01	0.015	0.143			0.439	-0.005	0.01418	-0.0099	0.04806	0.143			0.376	-0.000214	-0.01271	-0.015611	0.001475	0.143
0.217	-0.002	0.032	-0.01	0.015	0.143			0.439	-0.006	0.01524	-0.0114	0.04887	0.143			0.376	-0.000253	-0.01342	-0.015709	0.001817	0.143
0.217	-0.003	0.032	-0.01	0.015	0.143			0.44	-0.006	0.01634	-0.01287	0.04961	0.143			0.377	-0.000277	-0.0141	-0.015819	0.002197	0.143
0.217	-0.003	0.032	-0.01	0.015	0.143			0.44	-0.006	0.01747	-0.0143	0.05028	0.143			0.377	-0.000287	-0.01475	-0.01594	0.002612	0.143
0.217	-0.003	0.032	-0.01	0.015	0.143			0.441	-0.007	0.01861	-0.01568	0.05088	0.143			0.378	-0.000283	-0.01538	-0.016073	0.003056	0.143
0.218	-0.004	0.032	-0.01	0.015	0.143			0.441	-0.007	0.01976	-0.01703	0.05138	0.143			0.378	-0.000265	-0.01598	-0.016218	0.003527	0.143
0.218	-0.004	0.032	-0.01	0.015	0.143			0.442	-0.008	0.02089	-0.01832	0.0518	0.143			0.378	-0.000233	-0.01654	-0.016376	0.004021	0.143
0.218	-0.004	0.032	-0.01	0.015	0.143			0.442	-0.008	0.022	-0.01957	0.05212	0.143			0.379	-0.000188	-0.01707	-0.016545	0.004533	0.143
0.218	-0.005	0.031	-0.01	0.015	0.143			0.443	-0.008	0.02307	-0.02079	0.05235	0.143			0.379	-0.000132	-0.01757	-0.016728	0.005059	0.143
0.218	-0.005	0.031	-0.01	0.015	0.143			0.443	-0.009	0.02409	-0.02196	0.05248	0.143			0.379	-6.6e-05	-0.01803	-0.016924	0.005597	0.143
0.219	-0.005	0.031	-0.01	0.015	0.143			0.443	-0.009	0.02504	-0.02312	0.05253	0.143			0.38	8e-06	-0.01847	-0.017134	0.006141	0.143
0.219	-0.006	0.031	-0.01	0.015	0.143			0.444	-0.009	0.02593	-0.02426	0.05247	0.143			0.38	8.9e-05	-0.01886	-0.017358	0.00669	0.143
0.219	-0.006	0.031	-0.01	0.015	0.143			0.444	-0.01	0.02673	-0.02538	0.05233	0.143			0.381	0.000174	-0.01923	-0.017596	0.00724	0.143
0.219	-0.006	0.03	-0.01	0.015	0.143			0.445	-0.01	0.02746	-0.02651	0.0521	0.143			0.381	0.00026	-0.01957	-0.017846	0.007789	0.143
0.22	-0.007	0.03	-0.01	0.015	0.143			0.445	-0.01	0.02809	-0.02765	0.05179	0.143			0.381	0.000345	-0.01987	-0.018107	0.008335	0.143
0.22	-0.007	0.03	-0.01	0.015	0.143			0.446	-0.01	0.02864	-0.02881	0.05139	0.143			0.382	0.000428	-0.02015	-0.018379	0.008875	0.143
0.22	-0.008	0.029	-0.01	0.015	0.143			0.446	-0.011	0.0291	-0.03	0.05093	0.143			0.382	0.000506	-0.0204	-0.018659	0.009408	0.143
0.22	-0.008	0.029	-0.011	0.015	0.143			0.446	-0.011	0.02947	-0.03122	0.05038	0.143			0.382	0.00058	-0.02062	-0.018945	0.009933	0.143
0.22	-0.008	0.029	-0.011	0.015	0.143			0.447	-0.011	0.02974	-0.03248	0.04977	0.143			0.383	0.000648	-0.02082	-0.019236	0.01045	0.143
0.221	-0.009	0.028	-0.011	0.015	0.143			0.447	-0.011	0.02993	-0.03379	0.04909	0.143			0.383	0.000708	-0.02099	-0.019529	0.010957	0.143
0.221	-0.009	0.028	-0.011	0.014	0.143			0.448	-0.012	0.03003	-0.03513	0.04834	0.143			0.384	0.00076	-0.02114	-0.019822	0.011453	0.143
0.221	-0.009	0.027	-0.011	0.014	0.143			0.448	-0.012	0.03005	-0.03651	0.04753	0.143			0.384	0.000804	-0.02127	-0.020113	0.011939	0.143
0.221	-0.01	0.027	-0.011	0.014	0.143			0.449	-0.012	0.03001	-0.03793	0.04665	0.143			0.384	0.000839	-0.02138	-0.020401	0.012413	0.143
0.221	-0.01	0.027	-0.012	0.014	0.143			0.449	-0.013	0.02991	-0.03938	0.04571	0.143			0.385	0.000865	-0.02148	-0.020686	0.012876	0.143
0.222	-0.01	0.026	-0.012	0.014	0.143			0.449	-0.013	0.02976	-0.04084	0.04471	0.143			0.385	0.00088	-0.02155	-0.020966	0.013329	0.143
0.222	-0.011	0.026	-0.012	0.014	0.143			0.45	-0.013	0.02958	-0.04232	0.04366	0.143			0.385	0.000884	-0.02162	-0.021241	0.013769	0.143
0.222	-0.011	0.025	-0.012	0.014	0.143			0.45	-0.013	0.02937	-0.04379	0.04256	0.143			0.386	0.000876	-0.02167	-0.021511	0.014197	0.143
0.222	-0.011	0.025	-0.012	0.014	0.143			0.451	-0.014	0.02914	-0.04525	0.04142	0.143			0.386	0.000854	-0.0217	-0.021776	0.014614	0.143
0.223	-0.012	0.024	-0.012	0.014	0.143			0.451	-0.014	0.02891	-0.04669	0.04024	0.143			0.387	0.000818	-0.02172	-0.022035	0.015018	0.143
0.223	-0.012	0.024	-0.013	0.014	0.143			0.452	-0.014	0.02868	-0.0481	0.03903	0.143			0.387	0.000769	-0.02173	-0.022289	0.01541	0.143
0.223	-0.012	0.023	-0.013	0.013	0.143			0.452	-0.014	0.02847	-0.04949	0.03779	0.143			0.387	0.000706	-0.02173	-0.022538	0.015792	0.143
0.223	-0.012	0.023	-0.013	0.013	0.143			0.453	-0.014	0.02827	-0.05084	0.03652	0.143			0.388	0.000631	-0.02171	-0.02278	0.016165	0.143
0.223	-0.013	0.022	-0.013	0.013	0.143			0.453	-0.014	0.02809	-0.05215	0.03522	0.143			0.388	0.000545	-0.02168	-0.023013	0.016532	0.143
0.224	-0.013	0.021	-0.013	0.013	0.143			0.453	-0.014	0.02792	-0.05342	0.0339	0.143			0.388	0.000449	-0.02164	-0.023236	0.016891	0.143
0.224	-0.013	0.021	-0.013	0.013	0.143			0.454	-0.014	0.02777	-0.05465	0.03256	0.143			0.389	0.000348	-0.02158	-0.023447	0.017243	0.143
0.224	-0.014	0.02	-0.013	0.013	0.143			0.454	-0.015	0.02763	-0.05583	0.03119	0.143			0.389	0.000243	-0.02152	-0.023645	0.017587	0.143
0.224	-0.014	0.02	-0.014	0.013	0.143			0.455	-0.015	0.02749	-0.05697	0.0298	0.143			0.39	0.000137	-0.02144	-0.023828	0.017923	0.143
0.224	-0.014	0.019	-0.014	0.013	0.143			0.455	-0.015	0.02734	-0.05806	0.02838	0.143			0.39	3.1e-05	-0.02135	-0.023996	0.01825	0.143
0.225	-0.014	0.018	-0.014	0.013	0.143			0.456	-0.015	0.02717	-0.0591	0.02695	0.143			0.39	-7.1e-05	-0.02125	-0.024147	0.018566	0.143
0.225	-0.015	0.018	-0.014	0.013	0.143			0.456	-0.015	0.02698	-0.06009	0.0255	0.143			0.391	-0.000169	-0.02114	-0.02428	0.018871	0.143
0.225	-0.015	0.017	-0.014	0.012	0.143			0.456	-0.015	0.02675	-0.06104	0.02404	0.143			0.391	-0.00026	-0.02101	-0.024395	0.019162	0.143
0.225	-0.015	0.017	-0.014	0.012	0.143			0.457	-0.015	0.02648	-0.06194	0.02255	0.143			0.391	-0.000344	-0.02088	-0.024493	0.019436	0.143
0.226	-0.015	0.016	-0.014	0.012	0.143			0.457	-0.015	0.02616	-0.06279	0.02105	0.143			0.392	-0.000418	-0.02074	-0.024573	0.019692	0.143
0.226	-0.016	0.015	-0.015	0.012	0.143			0.458	-0.015	0.02579	-0.0636	0.01954	0.143			0.392	-0.000484	-0.02059	-0.024637	0.019929	0.143
0.226	-0.016	0.015	-0.015	0.012	0.143			0.458	-0.015	0.02535	-0.06437	0.01803	0.143			0.393	-0.000541	-0.02043	-0.024686	0.020144	0.143
0.226	-0.016	0.014	-0.015	0.012	0.143			0.459	-0.015	0.02484	-0.0651	0.01653	0.143			0.393	-0.000591	-0.02027	-0.024719	0.020336	0.143
0.226	-0.016	0.013	-0.015	0.012	0.143			0.459	-0.015	0.02426	-0.06579	0.01503	0.143			0.393	-0.000635	-0.0201	-0.024738	0.020504	0.143
0.227	-0.017	0.013	-0.015	0.012	0.143			0.459	-0.015	0.02361	-0.06646	0.01356	0.143			0.394	-0.000674	-0.01993	-0.024744	0.020647	0.143
0.227	-0.017	0.012	-0.015	0.012	0.143			0.46	-0.015	0.02288	-0.0671	0.01212	0.143			0.394	-0.000707	-0.01975	-0.024736	0.020763	0.143
0.227	-0.017	0.011	-0.015	0.012	0.143			0.46	-0.016	0.02209	-0.06741	0.0111	0.143			0.394	-0.000736	-0.01957	-0.024715	0.020853	0.143
0.227	-0.017	0.011	-0.015	0.012	0.143			0.461	-0.016	0.02123	-0.06764	0.0101	0.143			0.395	-0.000761	-0.01939	-0.024679	0.020914	0.143
0.227	-0.017	0.01	-0.015	0.012	0.143			0.461	-0.016	0.02031	-0.06782	0.00912	0.143			0.395	-0.000784	-0.01921	-0.024629	0.020946	0.143
0.228	-0.018	0.01	-0.015	0.012	0.143			0.462	-0.016	0.01934	-0.06797	0.00815	0.143			0.396	-0.000806	-0.01903	-0.024566	0.020947	0.143
0.228	-0.018	0.009	-0.015	0.012	0.143			0.462	-0.016	0.01833	-0.06812	0.00717	0.143			0.396	-0.000831	-0.01884	-0.024488	0.020916	0.143
0.228	-0.018	0.008	-0.015	0.012	0.143			0.463	-0.016	0.01729	-0.06827	0.00619	0.143			0.396	-0.000859	-0.01866	-0.024398	0.020851	0.143
0.228	-0.018	0.008	-0.016	0.011	0.143			0.463	-0.017	0.01622	-0.06843	0.00521	0.143			0.397	-0.00089	-0.01848	-0.024293	0.020751	0.143
0.229	-0.018	0.007	-0.016	0.011	0.143			0.463	-0.017	0.01515	-0.06859	0.00423	0.143			0.397	-0.000926	-0.01829	-0.024177	0.020616	0.143
0.229	-0.019	0.006	-0.016	0.011	0.143			0.464	-0.017	0.01408	-0.06876	0.00326	0.143			0.397	-0.000965	-0.01811	-0.024049	0.020445	0.143
0.229	-0.019	0.006	-0.016	0.011	0.143			0.464	-0.017	0.01302	-0.06893	0.00229	0.143			0.398	-0.001	-0.01791	-0.02391	0.020236	0.143
0.229	-0.019	0.005	-0.016	0.011	0.143			0.465	-0.017	0.012	-0.0691	0.00132	0.143			0.398	-0.001	-0.01772	-0.023762	0.019988	0.143
0.229	-0.019	0.004	-0.016	0.011	0.143			0.465	-0.017	0.01102	-0.06927	0.00036	0.143			0.399	-0.001	-0.01752	-0.023604	0.019703	0.143
0.23	-0.019	0.004	-0.016	0.011	0.143			0.466	-0.018	0.01009	-0.06944	-0.0006	0.143			0.399	-0.001	-0.01732	-0.023435	0.019381	0.143
0.23	-0.02	0.003	-0.016	0.011	0.143			0.466	-0.018	0.00923	-0.06961	-0.00154	0.143			0.399	-0.001	-0.01712	-0.023257	0.019025	0.143
0.23	-0.02	0.002	-0.016	0.011	0.143			0.466	-0.018	0.00845	-0.06977	-0.00248	0.143			0.4	-0.001	-0.01691	-0.023066	0.018639	0.143
0.23	-0.02	0.002	-0.016	0.011	0.143			0.467	-0.018	0.00774	-0.06993	-0.00341	0.143			0.4	-0.001	-0.0167	-0.022863	0.018224	0.143
0.23	-0.02	0.001	-0.016	0.011	0.143			0.467	-0.018	0.00711	-0.07008	-0.00433	0.143			0.4	-0.001	-0.01649	-0.022647	0.017786	0.143
0.231	-0.02	0.00053	-0.016	0.011	0.143			0.468	-0.018	0.00655	-0.07022	-0.00524	0.143			0.401	-0.001	-0.01628	-0.022416	0.017326	0.143
0.231	-0.02	-8e-05	-0.016	0.011	0.143			0.468	-0.018	0.00607	-0.07036	-0.00614	0.143			0.401	-0.001	-0.01606	-0.022172	0.016847	0.143
0.231	-0.02	-0.00068	-0.016	0.011	0.143			0.469	-0.018	0.00566	-0.07048	-0.00703	0.143			0.401	-0.002	-0.01584	-0.021913	0.016353	0.143
0.231	-0.02	-0.001	-0.016	0.011	0.143			0.469	-0.018	0.0053	-0.0706	-0.0079	0.143			0.402	-0.002	-0.01563	-0.021641	0.015845	0.143
0.232	-0.02	-0.002	-0.016	0.01	0.143			0.47	-0.018	0.00497	-0.0707	-0.00877	0.143			0.402	-0.002	-0.01541	-0.021356	0.01533	0.143
0.232	-0.021	-0.002	-0.016	0.01	0.143			0.47	-0.018	0.00468	-0.07079	-0.00963	0.143			0.403	-0.002	-0.01519	-0.021058	0.014809	0.143
0.232	-0.021	-0.003	-0.016	0.01	0.143			0.47	-0.017	0.00439	-0.07087	-0.01048	0.143			0.403	-0.002	-0.01497	-0.02075	0.014289	0.143
0.232	-0.021	-0.004	-0.016	0.01	0.143			0.471	-0.017	0.0041	-0.07094	-0.01133	0.143			0.403	-0.002	-0.01475	-0.020431	0.013772	0.143
0.232	-0.021	-0.004	-0.016	0.01	0.143			0.471	-0.017	0.00379	-0.07098	-0.01216	0.143			0.404	-0.002	-0.01453	-0.020104	0.013264	0.143
0.233	-0.021	-0.005	-0.016	0.01	0.143			0.472	-0.017	0.00346	-0.07102	-0.01298	0.143			0.404	-0.002	-0.01431	-0.019769	0.012768	0.143
0.233	-0.021	-0.005	-0.016	0.01	0.143			0.472	-0.017	0.00308	-0.07103	-0.0138	0.143			0.404	-0.002	-0.01409	-0.019428	0.012288	0.143
0.233	-0.021	-0.006	-0.016	0.01	0.143			0.473	-0.016	0.00266	-0.07103	-0.0146	0.143			0.405	-0.002	-0.01387	-0.019084	0.011828	0.143
0.233	-0.021	-0.006	-0.016	0.01	0.143			0.473	-0.016	0.00218	-0.07102	-0.0154	0.143			0.405	-0.002	-0.01365	-0.018739	0.011389	0.143
0.233	-0.021	-0.006	-0.016	0.009	0.143			0.473	-0.016	0.00163	-0.07098	-0.01619	0.143			0.406	-0.002	-0.01342	-0.018397	0.010974	0.143
0.234	-0.021	-0.007	-0.016	0.009	0.143			0.474	-0.015	0.00102	-0.07093	-0.01698	0.143			0.406	-0.002	-0.0132	-0.01806	0.010586	0.143
0.234	-0.021	-0.007	-0.016	0.009	0.143			0.474	-0.015	0.00033	-0.07087	-0.01776	0.143			0.406	-0.001	-0.01296	-0.017732	0.010226	0.143
0.234	-0.021	-0.008	-0.016	0.009	0.143			0.475	-0.014	-0.00042	-0.07078	-0.01853	0.143			0.407	-0.001	-0.01272	-0.017416	0.009896	0.143
0.234	-0.021	-0.008	-0.016	0.009	0.143			0.475	-0.014	-0.00125	-0.07068	-0.01929	0.143			0.407	-0.001	-0.01247	-0.017113	0.009597	0.143
0.235	-0.021	-0.008	-0.015	0.009	0.143			0.476	-0.013	-0.00216	-0.07057	-0.02005	0.143			0.407	-0.001	-0.01221	-0.016825	0.009328	0.143
0.235	-0.021	-0.009	-0.015	0.008	0.143			0.476	-0.013	-0.00314	-0.07044	-0.0208	0.143			0.408	-0.000881	-0.01193	-0.016553	0.009087	0.143
0.235	-0.02	-0.009	-0.015	0.008	0.143			0.476	-0.012	-0.00419	-0.07029	-0.02154	0.143			0.408	-0.000694	-0.01164	-0.016297	0.008873	0.143
0.235	-0.02	-0.009	-0.015	0.008	0.143			0.477	-0.012	-0.00531			0.143			0.409	-0.000486	-0.01133	-0.016058	0.008682	0.143
0.235	-0.02	-0.01	-0.015	0.008	0.143			0.477	-0.011	-0.00648			0.143			0.409	-0.00026	-0.011	-0.015834	0.008511	0.143
0.236	-0.02	-0.01	-0.015	0.008	0.143			0.478	-0.011	-0.00771			0.143			0.409	-1.5e-05	-0.01065	-0.015625	0.008358	0.143
0.236	-0.02	-0.01	-0.015	0.007	0.143			0.478	-0.01	-0.00899			0.143			0.41	0.000244	-0.01029	-0.015429	0.008216	0.143
0.236	-0.02	-0.01	-0.014	0.007	0.143			0.479	-0.009	-0.0103			0.143			0.41	0.000516	-0.0099	-0.015244	0.00808	0.143
0.236	-0.02	-0.011	-0.014	0.007	0.143			0.479	-0.009	-0.01163			0.143			0.41	0.000798	-0.00949	-0.01507	0.007946	0.143
0.236	-0.02	-0.011	-0.014	0.007	0.143			0.48	-0.008	-0.01297			0.143			0.411	0.001	-0.00906	-0.014906	0.00781	0.143
0.237	-0.019	-0.011	-0.014	0.006	0.143			0.48	-0.008	-0.01432			0.143			0.411	0.001	-0.00861	-0.014749	0.007669	0.143
0.237	-0.019	-0.011	-0.014	0.006	0.143			0.48	-0.007	-0.01567			0.143			0.412	0.002	-0.00814	-0.014599	0.00752	0.143
0.237	-0.019	-0.011	-0.013	0.006	0.143			0.481	-0.006	-0.017			0.143			0.412	0.002	-0.00765	-0.014455	0.007359	0.143
0.237	-0.019	-0.012	-0.013	0.005	0.143			0.481	-0.006	-0.01831			0.143			0.412	0.002	-0.00714	-0.014317	0.007184	0.143
0.238	-0.019	-0.012	-0.013	0.005	0.143			0.482	-0.005	-0.0196			0.143			0.413	0.003	-0.00661	-0.014182	0.006992	0.143
0.238	-0.019	-0.012	-0.012	0.005	0.143			0.482	-0.004	-0.02115			0.143			0.413	0.003	-0.00607	-0.014049	0.006784	0.143
0.238	-0.018	-0.012	-0.012	0.005	0.143			0.483	-0.004	-0.02261			0.143			0.413	0.003	-0.0055	-0.013917	0.00656	0.143
0.238	-0.018	-0.012	-0.012	0.004	0.143			0.483	-0.003	-0.02397			0.143			0.414	0.003	-0.00493	-0.013785	0.006319	0.143
0.238	-0.018	-0.012	-0.011	0.004	0.143			0.483	-0.003	-0.02527			0.143			0.414	0.004	-0.00434	-0.013652	0.006061	0.143
0.239	-0.018	-0.012	-0.011	0.004	0.143			0.484	-0.002	-0.02652			0.143			0.415	0.004	-0.00374	-0.013518	0.005787	0.143
0.239	-0.018	-0.013	-0.011	0.003	0.143			0.484	-0.001	-0.02773			0.143			0.415	0.004	-0.00314	-0.013381	0.005499	0.143
0.239	-0.017	-0.013	-0.01	0.003	0.143			0.485	-0.00082	-0.02894			0.143			0.415	0.005	-0.00253	-0.013242	0.005199	0.143
0.239	-0.017	-0.013	-0.01	0.003	0.143			0.485	-0.00024	-0.03013			0.143			0.416	0.005	-0.00192	-0.013098	0.004892	0.143
0.239	-0.017	-0.013	-0.01	0.002	0.143			0.486	0.00035	-0.03131			0.143			0.416	0.005	-0.00132	-0.012951	0.004579	0.143
0.24	-0.017	-0.013	-0.009	0.002	0.143			0.486	0.00094	-0.0325			0.143			0.416	0.005	-0.00073	-0.012802	0.004264	0.143
0.24	-0.017	-0.013	-0.009	0.002	0.143			0.486	0.002	-0.0337			0.143			0.417	0.006	-0.00016	-0.012649	0.003948	0.143
0.24	-0.016	-0.013	-0.008	0.001	0.143			0.487	0.002	-0.0349			0.143			0.417	0.006	0.0004	-0.012494	0.003636	0.143
0.24	-0.016	-0.013	-0.008	0.001	0.143			0.487	0.003	-0.03612			0.143			0.418	0.006	0.00095	-0.012336	0.003329	0.143
0.241	-0.016	-0.013	-0.008	0.00076	0.143			0.488	0.003	-0.03734			0.143			0.418	0.006	0.00147	-0.012175	0.003029	0.143
0.241	-0.016	-0.013	-0.007	0.00047	0.143			0.488	0.004	-0.03858			0.143			0.418	0.007	0.00197	-0.012011	0.00274	0.143
0.241	-0.015	-0.013	-0.007	0.00019	0.143			0.489	0.005	-0.03983			0.143			0.419	0.007	0.00245	-0.011845	0.002464	0.143
0.241	-0.015	-0.013	-0.006	-8e-05	0.143			0.489	0.005	-0.04109			0.143			0.419	0.007	0.00291	-0.011677	0.002201	0.143
0.241	-0.015	-0.013	-0.006	-0.00034	0.143			0.49	0.006	-0.04236			0.143			0.419	0.007	0.00334	-0.011509	0.001952	0.143
0.242	-0.015	-0.013	-0.005	-0.00059	0.143			0.49	0.006	-0.04365			0.143			0.42	0.008	0.00375	-0.011342	0.001719	0.143
0.242	-0.014	-0.013	-0.005	-0.00082	0.143			0.49	0.007	-0.04495			0.143			0.42	0.008	0.00414	-0.011176	0.001501	0.143
0.242	-0.014	-0.013	-0.004	-0.001	0.143			0.491	0.007	-0.04626			0.143			0.421	0.008	0.00451	-0.011012	0.001299	0.143
0.242	-0.014	-0.012	-0.004	-0.001	0.143			0.491	0.008	-0.04758			0.143			0.421	0.008	0.00485	-0.010852	0.001113	0.143
0.242	-0.014	-0.012	-0.003	-0.001	0.143			0.492	0.009	-0.04891			0.143			0.421	0.008	0.00518	-0.010698	0.000941	0.143
0.243	-0.013	-0.012	-0.003	-0.002	0.143			0.492	0.009	-0.05025			0.143			0.422	0.009	0.00549	-0.010549	0.000783	0.143
0.243	-0.013	-0.012	-0.002	-0.002	0.143			0.493	0.01	-0.0516			0.143			0.422	0.009	0.00578	-0.010408	0.000638	0.143
0.243	-0.013	-0.012	-0.002	-0.002	0.143			0.493	0.01	-0.05295			0.143			0.422	0.009	0.00606	-0.010275	0.000503	0.143
0.243	-0.013	-0.012	-0.001	-0.002	0.143			0.493	0.011	-0.05431			0.143			0.423	0.009	0.00632	-0.010149	0.000378	0.143
0.244	-0.012	-0.012	-0.001	-0.002	0.143			0.494	0.011	-0.05567			0.143			0.423	0.009	0.00657	-0.010031	0.000263	0.143
0.244	-0.012	-0.011	-0.00054	-0.002	0.143			0.494	0.012	-0.05704			0.143			0.424	0.01	0.0068	-0.009922	0.000156	0.143
0.244	-0.012	-0.011	-8e-05	-0.002	0.143			0.495	0.012	-0.05841			0.143			0.424	0.01	0.00703	-0.009821	5.7e-05	0.143
0.244	-0.011	-0.011	0.00037	-0.003	0.143			0.495	0.013	-0.05977			0.143			0.424	0.01	0.00724	-0.009729	-3.5e-05	0.143
0.244	-0.011	-0.011	0.00082	-0.003	0.143			0.496	0.013	-0.06114			0.143			0.425	0.01	0.00745	-0.009647	-0.000122	0.143
0.245	-0.011	-0.01	0.001	-0.003	0.143			0.496	0.014	-0.0625			0.143			0.425	0.01	0.00764	-0.009572	-0.000204	0.143
0.245	-0.011	-0.01	0.002	-0.003	0.143			0.497	0.014	-0.06386			0.143			0.425	0.01	0.00783	-0.009506	-0.000283	0.143
0.245	-0.01	-0.01	0.002	-0.003	0.143			0.497	0.015	-0.06522			0.143			0.426	0.01	0.00801	-0.009447	-0.000359	0.143
0.245	-0.01	-0.01	0.003	-0.003	0.143			0.497	0.015	-0.06657			0.143			0.426	0.01	0.00819	-0.009395	-0.000433	0.143
0.245	-0.01	-0.01	0.003	-0.003	0.143			0.498	0.016	-0.06792			0.143			0.426	0.01	0.00835	-0.009351	-0.000505	0.143
0.246	-0.009	-0.009	0.003	-0.003	0.143			0.498	0.016	-0.06926			0.143			0.427	0.01	0.00852	-0.009314	-0.000576	0.143
0.246	-0.009	-0.009	0.004	-0.003	0.143			0.499	0.017	-0.07059			0.143			0.427	0.01	0.00867	-0.009283	-0.000644	0.143
0.246	-0.009	-0.009	0.004	-0.003	0.143			0.499	0.017	-0.07192			0.143			0.428	0.01	0.00883	-0.009257	-0.000711	0.143
0.246	-0.008	-0.009	0.004	-0.003	0.143								0.143			0.428	0.01	0.00898	-0.009234	-0.000774	0.143
0.247	-0.008	-0.008	0.005	-0.003	0.143								0.143			0.428	0.01	0.00913	-0.009212	-0.000834	0.143
0.247	-0.008	-0.008	0.005	-0.003	0.143								0.143			0.429	0.009	0.00927	-0.009191	-0.000887	0.143
0.247	-0.007	-0.008	0.006	-0.003	0.143								0.143			0.429	0.009	0.00942	-0.009169	-0.000935	0.143
0.247	-0.007	-0.008	0.006	-0.003	0.143								0.143			0.429	0.009	0.00956	-0.009145	-0.000976	0.143
0.247	-0.007	-0.007	0.006	-0.002	0.143								0.143			0.43	0.009	0.0097	-0.009119	-0.00101	0.143
0.248	-0.006	-0.007	0.006	-0.002	0.143								0.143			0.43	0.009	0.00983	-0.00909	-0.001036	0.143
0.248	-0.006	-0.007	0.007	-0.002	0.143								0.143			0.431	0.009	0.00995	-0.009056	-0.001054	0.143
0.248	-0.006	-0.007	0.007	-0.002	0.143								0.143			0.431	0.009	0.01006	-0.009018	-0.001065	0.143
0.248	-0.006	-0.006	0.007	-0.002	0.143								0.143			0.431	0.008	0.01017	-0.008976	-0.001069	0.143
0.248	-0.005	-0.006	0.008	-0.002	0.143								0.143			0.432	0.008	0.01027	-0.008929	-0.001068	0.143
0.249	-0.005	-0.006	0.008	-0.002	0.143								0.143			0.432	0.008	0.01035	-0.008877	-0.00106	0.143
0.249	-0.005	-0.006	0.008	-0.002	0.143								0.143			0.432	0.008	0.01043	-0.00882	-0.001047	0.143
0.249	-0.004	-0.006	0.008	-0.002	0.143								0.143			0.433	0.008	0.0105	-0.008759	-0.001031	0.143
0.249	-0.004	-0.006	0.009	-0.002	0.143								0.143			0.433	0.007	0.01056	-0.008693	-0.001013	0.143
0.25	-0.004	-0.005	0.009	-0.002	0.143								0.143			0.434	0.007	0.01061	-0.008624	-0.000994	0.143
0.25	-0.003	-0.005	0.009	-0.002	0.143								0.143			0.434	0.007	0.01064	-0.008552	-0.000973	0.143
0.25	-0.003	-0.005	0.009	-0.002	0.143								0.143			0.434	0.007	0.01067	-0.008478	-0.000952	0.143
0.25	-0.003	-0.005	0.009	-0.002	0.143								0.143			0.435	0.006	0.01069	-0.008401	-0.000931	0.143
0.25	-0.002	-0.005	0.01	-0.002	0.143								0.143			0.435	0.006	0.0107	-0.008322	-0.000911	0.143
0.251	-0.002	-0.005	0.01	-0.002	0.143								0.143			0.435	0.006	0.01071	-0.008243	-0.000892	0.143
0.251	-0.002	-0.005	0.01	-0.001	0.143								0.143			0.436	0.006	0.01071	-0.008162	-0.000875	0.143
0.251	-0.002	-0.005	0.01	-0.001	0.143								0.143			0.436	0.006	0.01072	-0.008083	-0.000861	0.143
0.251	-0.001	-0.004	0.01	-0.001	0.143								0.143			0.437	0.005	0.01072	-0.008004	-0.000851	0.143
0.252	-0.001	-0.004	0.01	-0.001	0.143								0.143			0.437	0.005	0.01073	-0.007927	-0.000845	0.143
0.252	-0.00079	-0.004	0.01	-0.001	0.143								0.143			0.437	0.005	0.01074	-0.007853	-0.000846	0.143
0.252	-0.00053	-0.004	0.01	-0.001	0.143								0.143			0.438	0.005	0.01076	-0.007783	-0.000854	0.143
0.252	-0.00027	-0.004	0.01	-0.001	0.143								0.143			0.438	0.005	0.01079	-0.007717	-0.000873	0.143
0.252	-3e-05	-0.004	0.01	-0.001	0.143								0.143			0.438	0.005	0.01083	-0.007659	-0.000902	0.143
0.253	0.00022	-0.004	0.01	-0.001	0.143								0.143			0.439	0.004	0.01089	-0.007607	-0.000944	0.143
0.253	0.00045	-0.004	0.011	-0.00095	0.143								0.143			0.439	0.004	0.01095	-0.007565	-0.000999	0.143
0.253	0.00068	-0.004	0.011	-0.00088	0.143								0.143			0.44	0.004	0.01103	-0.007533	-0.001068	0.143
0.253	0.0009	-0.004	0.011	-0.00081	0.143								0.143			0.44	0.004	0.01111	-0.007511	-0.001152	0.143
0.253	0.001	-0.004	0.011	-0.00074	0.143								0.143			0.44	0.004	0.01122	-0.007498	-0.00125	0.143
0.254	0.001	-0.004	0.011	-0.00067	0.143								0.143			0.441	0.004	0.01133	-0.007496	-0.001361	0.143
0.254	0.001	-0.004	0.01	-0.00059	0.143								0.143			0.441	0.004	0.01146	-0.007503	-0.001487	0.143
0.254	0.002	-0.004	0.01	-0.0005	0.143								0.143			0.441	0.004	0.01159	-0.007519	-0.001627	0.143
0.254	0.002	-0.004	0.01	-0.00041	0.143								0.143			0.442	0.004	0.01174	-0.007545	-0.00178	0.143
0.255	0.002	-0.005	0.01	-0.00031	0.143								0.143			0.442	0.004	0.01189	-0.007578	-0.001948	0.143
0.255	0.002	-0.005	0.01	-0.0002	0.143								0.143			0.443	0.004	0.01205	-0.007618	-0.002127	0.143
0.255	0.002	-0.005	0.01	-9e-05	0.143								0.143			0.443	0.004	0.01222	-0.007664	-0.002316	0.143
0.255	0.002	-0.005	0.01	4e-05	0.143								0.143			0.443	0.004	0.0124	-0.007714	-0.002516	0.143
0.255	0.002	-0.005	0.01	0.00017	0.143								0.143			0.444	0.004	0.01258	-0.007766	-0.002722	0.143
0.256	0.003	-0.005	0.01	0.00032	0.143								0.143			0.444	0.004	0.01277	-0.007816	-0.002935	0.143
0.256	0.003	-0.005	0.01	0.00047	0.143								0.143			0.444	0.004	0.01296	-0.007864	-0.003151	0.143
0.256	0.003	-0.005	0.009	0.00064	0.143								0.143			0.445	0.004	0.01317	-0.007906	-0.003371	0.143
0.256	0.003	-0.005	0.009	0.00082	0.143								0.143			0.445	0.004	0.01338	-0.00794	-0.003591	0.143
0.256	0.003	-0.005	0.009	0.001	0.143								0.143			0.446	0.004	0.01359	-0.007966	-0.003812	0.143
0.257	0.003	-0.005	0.009	0.001	0.143								0.143			0.446	0.005	0.01381	-0.007981	-0.004031	0.143
0.257	0.003	-0.005	0.009	0.001	0.143								0.143			0.446	0.005	0.01403	-0.007984	-0.004249	0.143
0.257	0.003	-0.005	0.009	0.002	0.143								0.143			0.447	0.005	0.01425	-0.007975	-0.004466	0.143
0.257	0.003	-0.005	0.008	0.002	0.143								0.143			0.447	0.005	0.01446	-0.007953	-0.004681	0.143
0.258	0.003	-0.005	0.008	0.002	0.143								0.143			0.447	0.005	0.01468	-0.007918	-0.004897	0.143
0.258	0.002	-0.005	0.008	0.002	0.143								0.143			0.448	0.005	0.0149	-0.00787	-0.005113	0.143
0.258	0.002	-0.005	0.008	0.003	0.143								0.143			0.448	0.005	0.01511	-0.007811	-0.00533	0.143
0.258	0.002	-0.005	0.008	0.003	0.143								0.143			0.449	0.005	0.01532	-0.007742	-0.005547	0.143
0.258	0.002	-0.005	0.007	0.003	0.143								0.143			0.449	0.005	0.01553	-0.007665	-0.005767	0.143
0.259	0.002	-0.005	0.007	0.004	0.143								0.143			0.449	0.005	0.01574	-0.007581	-0.00599	0.143
0.259	0.002	-0.005	0.007	0.004	0.143								0.143			0.45	0.005	0.01596	-0.007491	-0.006217	0.143
0.259	0.002	-0.005	0.007	0.004	0.143								0.143			0.45	0.005	0.01617	-0.007397	-0.006449	0.143
0.259	0.002	-0.005	0.007	0.005	0.143								0.143			0.45	0.005	0.01638	-0.007302	-0.006686	0.143
0.259	0.001	-0.005	0.006	0.005	0.143								0.143			0.451	0.005	0.0166	-0.007208	-0.006926	0.143
0.26	0.001	-0.005	0.006	0.005	0.143								0.143			0.451	0.005	0.01683	-0.007116	-0.007171	0.143
0.26	0.001	-0.005	0.006	0.006	0.143								0.143			0.451	0.005	0.01706	-0.007029	-0.007419	0.143
0.26	0.00078	-0.005	0.006	0.006	0.143								0.143			0.452	0.005	0.01729	-0.006947	-0.007669	0.143
0.26	0.00055	-0.004	0.006	0.006	0.143								0.143			0.452	0.005	0.01754	-0.006872	-0.007921	0.143
0.261	0.0003	-0.004	0.006	0.007	0.143								0.143			0.453	0.005	0.01779	-0.006804	-0.008174	0.143
0.261	5e-05	-0.004	0.005	0.007	0.143								0.143			0.453	0.005	0.01804	-0.006745	-0.008426	0.143
0.261	-0.00022	-0.004	0.005	0.007	0.143								0.143			0.453	0.005	0.01831	-0.006694	-0.008675	0.143
0.261	-0.00049	-0.004	0.005	0.008	0.143								0.143			0.454	0.005	0.01858	-0.006652	-0.00892	0.143
0.261	-0.00078	-0.003	0.005	0.008	0.143								0.143			0.454	0.005	0.01886	-0.006618	-0.009161	0.143
0.262	-0.001	-0.003	0.005	0.008	0.143								0.143			0.454	0.005	0.01915	-0.006591	-0.009398	0.143
0.262	-0.001	-0.003	0.005	0.009	0.143								0.143			0.455	0.005	0.01944	-0.006571	-0.00963	0.143
0.262	-0.002	-0.003	0.005	0.009	0.143								0.143			0.455	0.005	0.01975	-0.006557	-0.009856	0.143
0.262	-0.002	-0.003	0.005	0.01	0.143								0.143			0.456	0.005	0.02006	-0.00655	-0.010076	0.143
0.262	-0.002	-0.002	0.004	0.01	0.143								0.143			0.456	0.005	0.02039	-0.006548	-0.010287	0.143
0.263	-0.003	-0.002	0.004	0.01	0.143								0.143			0.456	0.004	0.02072	-0.006551	-0.01049	0.143
0.263	-0.003	-0.002	0.004	0.011	0.143								0.143			0.457	0.004	0.02106	-0.006559	-0.010682	0.143
0.263	-0.003	-0.001	0.004	0.011	0.143								0.143			0.457	0.004	0.02141	-0.006571	-0.010862	0.143
0.263	-0.004	-0.001	0.004	0.011	0.143								0.143			0.457	0.004	0.02176	-0.006586	-0.011029	0.143
0.264	-0.004	-0.00085	0.004	0.012	0.143								0.143			0.458	0.004	0.02212	-0.006603	-0.011181	0.143
0.264	-0.004	-0.00055	0.004	0.012	0.143								0.143			0.458	0.004	0.02248	-0.006621	-0.011316	0.143
0.264	-0.005	-0.00025	0.004	0.012	0.143								0.143			0.459	0.004	0.02284	-0.00664	-0.011435	0.143
0.264	-0.005	6e-05	0.004	0.013	0.143								0.143			0.459	0.003	0.02321	-0.006659	-0.011536	0.143
0.264	-0.005	0.00036	0.004	0.013	0.143								0.143			0.459	0.003	0.02357	-0.006679	-0.011618	0.143
0.265	-0.006	0.00066	0.004	0.013	0.143								0.143			0.46	0.003	0.02393	-0.006698	-0.011683	0.143
0.265	-0.006	0.00096	0.004	0.013	0.143								0.143			0.46	0.003	0.0243	-0.006715	-0.011729	0.143
0.265	-0.006	0.001	0.004	0.014	0.143								0.143			0.46	0.003	0.02465	-0.00673	-0.011758	0.143
0.265	-0.007	0.002	0.004	0.014	0.143								0.143			0.461	0.003	0.025	-0.006741	-0.01177	0.143
0.265	-0.007	0.002	0.004	0.014	0.143								0.143			0.461	0.002	0.02535	-0.006748	-0.011765	0.143
0.266	-0.007	0.002	0.004	0.015	0.143								0.143			0.462	0.002	0.02568	-0.00675	-0.011743	0.143
0.266	-0.008	0.002	0.004	0.015	0.143								0.143			0.462	0.002	0.02601	-0.006746	-0.011703	0.143
0.266	-0.008	0.003	0.004	0.015	0.143								0.143			0.462	0.002	0.02632	-0.006736	-0.011648	0.143
0.266	-0.008	0.003	0.004	0.015	0.143								0.143			0.463	0.002	0.02662	-0.00672	-0.011577	0.143
0.267	-0.009	0.003	0.004	0.016	0.143								0.143			0.463	0.002	0.0269	-0.006697	-0.011492	0.143
0.267	-0.009	0.003	0.003	0.016	0.143								0.143			0.463	0.002	0.02718	-0.006667	-0.011391	0.143
0.267	-0.009	0.004	0.003	0.016	0.143								0.143			0.464	0.001	0.02743	-0.00663	-0.011275	0.143
0.267	-0.009	0.004	0.003	0.016	0.143								0.143			0.464	0.001	0.02767	-0.006588	-0.011142	0.143
0.267	-0.01	0.004	0.003	0.016	0.143								0.143			0.465	0.001	0.02789	-0.006541	-0.010992	0.143
0.268	-0.01	0.004	0.003	0.017	0.143								0.143			0.465	0.000889	0.0281	-0.006489	-0.010825	0.143
0.268	-0.01	0.005	0.003	0.017	0.143								0.143			0.465	0.000734	0.02829	-0.006433	-0.010639	0.143
0.268	-0.011	0.005	0.003	0.017	0.143								0.143			0.466	0.000585	0.02845	-0.006374	-0.010435	0.143
0.268	-0.011	0.005	0.003	0.017	0.143								0.143			0.466	0.000444	0.0286	-0.006314	-0.010212	0.143
0.268	-0.011	0.005	0.003	0.017	0.143								0.143			0.466	0.000315	0.02872	-0.006252	-0.00997	0.143
0.269	-0.012	0.005	0.003	0.018	0.143								0.143			0.467	0.000199	0.02883	-0.00619	-0.009711	0.143
0.269	-0.012	0.006	0.003	0.018	0.143								0.143			0.467	9.8e-05	0.02892	-0.006129	-0.009434	0.143
0.269	-0.013	0.006	0.003	0.018	0.143								0.143			0.468	1.4e-05	0.02898	-0.006068	-0.009142	0.143
0.269	-0.013	0.006	0.003	0.018	0.143								0.143			0.468	-5.1e-05	0.02903	-0.006006	-0.008835	0.143
0.27	-0.013	0.006	0.003	0.018	0.143								0.143			0.468	-9.6e-05	0.02905	-0.005944	-0.008516	0.143
0.27	-0.014	0.006	0.003	0.019	0.143								0.143			0.469	-0.000121	0.02906	-0.005881	-0.008184	0.143
0.27	-0.014	0.007	0.003	0.019	0.143								0.143			0.469	-0.000125	0.02905	-0.005817	-0.007841	0.143
0.27	-0.014	0.007	0.003	0.019	0.143								0.143			0.469	-0.000107	0.02902	-0.005751	-0.007488	0.143
0.27	-0.015	0.007	0.003	0.019	0.143								0.143			0.47	-6.5e-05	0.02898	-0.005681	-0.007125	0.143
0.271	-0.015	0.007	0.003	0.019	0.143								0.143			0.47	9.684e-07	0.02892	-0.005608	-0.006753	0.143
0.271	-0.015	0.008	0.003	0.019	0.143								0.143			0.471	9.3e-05	0.02886	-0.00553	-0.006373	0.143
0.271	-0.016	0.008	0.003	0.02	0.143								0.143			0.471	0.00021	0.0288	-0.005447	-0.005987	0.143
0.271	-0.016	0.008	0.002	0.02	0.143								0.143			0.471	0.000353	0.02873	-0.005358	-0.005596	0.143
0.271	-0.016	0.008	0.002	0.02	0.143								0.143			0.472	0.000519	0.02866	-0.005262	-0.005201	0.143
0.272	-0.017	0.009	0.002	0.02	0.143								0.143			0.472	0.000708	0.02859	-0.005159	-0.004802	0.143
0.272	-0.017	0.009	0.002	0.02	0.143								0.143			0.472	0.000919	0.02853	-0.005049	-0.004401	0.143
0.272	-0.017	0.009	0.002	0.021	0.143								0.143			0.473	0.001	0.02847	-0.004931	-0.003999	0.143
0.272	-0.017	0.01	0.002	0.021	0.143								0.143			0.473	0.001	0.02843	-0.004806	-0.0036	0.143
0.273	-0.018	0.01	0.002	0.021	0.143								0.143			0.474	0.002	0.0284	-0.004674	-0.003205	0.143
0.273	-0.018	0.01	0.002	0.021	0.143								0.143			0.474	0.002	0.02838	-0.004535	-0.002818	0.143
0.273	-0.018	0.011	0.002	0.022	0.143								0.143			0.474	0.002	0.02837	-0.00439	-0.002441	0.143
0.273	-0.019	0.011	0.002	0.022	0.143								0.143			0.475	0.003	0.02838	-0.004239	-0.002078	0.143
0.273	-0.019	0.011	0.002	0.022	0.143								0.143			0.475	0.003	0.0284	-0.004081	-0.001733	0.143
0.274	-0.019	0.012	0.002	0.022	0.143								0.143			0.475	0.003	0.02843	-0.003918	-0.001409	0.143
0.274	-0.019	0.012	0.002	0.022	0.143								0.143			0.476	0.003	0.02847	-0.003751	-0.00111	0.143
0.274	-0.02	0.012	0.002	0.023	0.143								0.143			0.476	0.004	0.02851	-0.003578	-0.000837	0.143
0.274	-0.02	0.013	0.002	0.023	0.143								0.143			0.476	0.004	0.02856	-0.003402	-0.000592	0.143
0.274	-0.02	0.013	0.002	0.023	0.143								0.143			0.477	0.004	0.02861	-0.00322	-0.000378	0.143
0.275	-0.02	0.014	0.002	0.023	0.143								0.143			0.477	0.004	0.02865	-0.003034	-0.000194	0.143
0.275	-0.02	0.014	0.002	0.024	0.143								0.143			0.478	0.005	0.02869	-0.002843	-4.3e-05	0.143
0.275	-0.021	0.014	0.002	0.024	0.143								0.143			0.478	0.005	0.02871	-0.002648	7.7e-05	0.143
0.275	-0.021	0.015	0.002	0.024	0.143								0.143			0.478	0.005	0.02873	-0.00245	0.000165	0.143
0.276	-0.021	0.015	0.002	0.024	0.143								0.143			0.479	0.005	0.02872	-0.002248	0.000222	0.143
0.276	-0.021	0.015	0.002	0.024	0.143								0.143			0.479	0.005	0.0287	-0.002043	0.00025	0.143
0.276	-0.021	0.016	0.002	0.025	0.143								0.143			0.479	0.005	0.02866	-0.001835	0.000248	0.143
0.276	-0.021	0.016	0.002	0.025	0.143								0.143			0.48	0.005	0.02859	-0.001625	0.000219	0.143
0.276	-0.021	0.016	0.002	0.025	0.143								0.143			0.48	0.005	0.0285	-0.001414	0.000164	0.143
0.277	-0.021	0.017	0.003	0.025	0.143								0.143			0.481	0.005	0.02837	-0.001204	8.4e-05	0.143
0.277	-0.021	0.017	0.003	0.025	0.143								0.143			0.481	0.005	0.02822	-0.000996	-1.7e-05	0.143
0.277	-0.022	0.017	0.003	0.025	0.143								0.143			0.481	0.005	0.02803	-0.000792	-0.000137	0.143
0.277	-0.022	0.017	0.003	0.025	0.143								0.143			0.482	0.005	0.02782	-0.000595	-0.000274	0.143
0.277	-0.022	0.018	0.003	0.026	0.143								0.143			0.482	0.005	0.02756	-0.000406	-0.000426	0.143
0.278	-0.022	0.018	0.003	0.026	0.143								0.143			0.482	0.004	0.02712	-0.000228	-0.000879	0.143
0.278	-0.022	0.018	0.003	0.026	0.143								0.143			0.483	0.004	0.02661	-6.4e-05	-0.00129	0.143
0.278	-0.022	0.018	0.003	0.026	0.143								0.143			0.483	0.004	0.02604	8.4e-05	-0.001664	0.143
0.278	-0.022	0.018	0.003	0.026	0.143								0.143			0.484	0.004	0.02544	0.000213	-0.002006	0.143
0.279	-0.021	0.019	0.003	0.026	0.143								0.143			0.484	0.003	0.02482	0.000322	-0.002324	0.143
0.279	-0.021	0.019	0.003	0.026	0.143								0.143			0.484	0.003	0.02419	0.000409	-0.002623	0.143
0.279	-0.021	0.019	0.003	0.026	0.143								0.143			0.485	0.003	0.02355	0.000471	-0.002908	0.143
0.279	-0.021	0.019	0.003	0.026	0.143								0.143			0.485	0.003	0.02291	0.000508	-0.003183	0.143
0.279	-0.021	0.019	0.003	0.026	0.143								0.143			0.485	0.003	0.02226	0.000517	-0.003453	0.143
0.28	-0.021	0.019	0.003	0.025	0.143								0.143			0.486	0.002	0.02162	0.000499	-0.003719	0.143
0.28	-0.021	0.019	0.003	0.025	0.143								0.143			0.486	0.002	0.02097	0.000453	-0.003984	0.143
0.28	-0.021	0.019	0.003	0.025	0.143								0.143			0.487	0.002	0.02033	0.000378	-0.004249	0.143
0.28	-0.02	0.019	0.003	0.025	0.143								0.143			0.487	0.002	0.01969	0.000276	-0.004516	0.143
0.28	-0.02	0.019	0.003	0.025	0.143								0.143			0.487	0.002	0.01905	0.000147	-0.004786	0.143
0.281	-0.02	0.019	0.003	0.025	0.143								0.143			0.488	0.002	0.01841	-8e-06	-0.00506	0.143
0.281	-0.02	0.019	0.002	0.024	0.143								0.143			0.488	0.001	0.01777	-0.00019	-0.005339	0.143
0.281	-0.02	0.018	0.002	0.024	0.143								0.143			0.488	0.001	0.01714	-0.000395	-0.005623	0.143
0.281	-0.019	0.018	0.002	0.024	0.143								0.143			0.489	0.001	0.01651	-0.000623	-0.005913	0.143
0.282	-0.019	0.018	0.002	0.024	0.143								0.143			0.489	0.000951	0.01587	-0.000871	-0.00621	0.143
0.282	-0.019	0.018	0.002	0.023	0.143								0.143			0.49	0.000776	0.01524	-0.001138	-0.006513	0.143
0.282	-0.019	0.018	0.002	0.023	0.143								0.143			0.49	0.000596	0.01461	-0.001421	-0.006823	0.143
0.282	-0.018	0.017	0.002	0.023	0.143								0.143			0.49	0.00041	0.01397	-0.001717	-0.007141	0.143
0.282	-0.018	0.017	0.002	0.022	0.143								0.143			0.491	0.000218	0.01334	-0.002025	-0.007465	0.143
0.283	-0.018	0.017	0.002	0.022	0.143								0.143			0.491	2e-05	0.0127	-0.002344	-0.007796	0.143
0.283	-0.018	0.017	0.001	0.022	0.143								0.143			0.491	-0.000184	0.01206	-0.002669	-0.008135	0.143
0.283	-0.017	0.016	0.001	0.021	0.143								0.143			0.492	-0.000393	0.01142	-0.003001	-0.00848	0.143
0.283	-0.017	0.016	0.001	0.021	0.143								0.143			0.492	-0.000609	0.01078	-0.003336	-0.008832	0.143
0.284	-0.017	0.016	0.0009	0.021	0.143								0.143			0.493	-0.00083	0.01013	-0.003672	-0.00919	0.143
0.284	-0.016	0.015	0.00072	0.02	0.143								0.143			0.493	-0.001	0.00947	-0.00401	-0.009554	0.143
0.284	-0.016	0.015	0.00054	0.02	0.143								0.143			0.493	-0.001	0.00881	-0.004347	-0.009924	0.143
0.284	-0.016	0.015	0.00035	0.02	0.143								0.143			0.494	-0.002	0.00815	-0.004684	-0.010298	0.143
0.284	-0.016	0.015	0.00017	0.019	0.143								0.143			0.494	-0.002	0.00748	-0.00502	-0.010677	0.143
0.285	-0.015	0.014	-2e-05	0.019	0.143								0.143			0.494	-0.002	0.0068	-0.005353	-0.01106	0.143
0.285	-0.015	0.014	-0.00021	0.019	0.143								0.143			0.495	-0.002	0.00611	-0.005685	-0.011446	0.143
0.285	-0.015	0.014	-0.0004	0.018	0.143								0.143			0.495	-0.003	0.00542	-0.006014	-0.011834	0.143
0.285	-0.015	0.013	-0.00059	0.018	0.143								0.143			0.496	-0.003	0.00472	-0.006343	-0.012226	0.143
0.285	-0.014	0.013	-0.00077	0.017	0.143								0.143			0.496	-0.003	0.00401	-0.006671	-0.012618	0.143
0.286	-0.014	0.013	-0.00096	0.017	0.143								0.143			0.496	-0.003	0.0033	-0.007001	-0.013013	0.143
0.286	-0.014	0.012	-0.001	0.017	0.143								0.143			0.497	-0.004	0.00257	-0.007331	-0.013408	0.143
0.286	-0.014	0.012	-0.001	0.016	0.143								0.143			0.497	-0.004	0.00184	-0.007662	-0.013803	0.143
0.286	-0.013	0.012	-0.001	0.016	0.143								0.143			0.497	-0.004	0.0011	-0.007994	-0.014198	0.143
0.287	-0.013	0.011	-0.002	0.016	0.143								0.143			0.498	-0.004	0.00035	-0.008327	-0.014593	0.143
0.287	-0.013	0.011	-0.002	0.015	0.143								0.143			0.498	-0.005	-0.00041	-0.00866	-0.014987	0.143
0.287	-0.013	0.011	-0.002	0.015	0.143								0.143			0.499	-0.005	-0.00118	-0.008995	-0.01538	0.143
0.287	-0.013	0.011	-0.002	0.014	0.143								0.143			0.499	-0.005	-0.00196	-0.009331	-0.015771	0.143
0.287	-0.013	0.01	-0.002	0.014	0.143								0.143			0.499	-0.005	-0.00274	-0.009668	-0.016161	0.143
0.288	-0.012	0.01	-0.002	0.014	0.143								0.143						-0.010005		0.143
0.288	-0.012	0.01	-0.002	0.013	0.143								0.143						-0.010341		0.143
0.288	-0.012	0.01	-0.003	0.013	0.143								0.143						-0.010677		0.143
0.288	-0.012	0.009	-0.003	0.013	0.143								0.143						-0.011012		0.143
0.288	-0.012	0.009	-0.003	0.012	0.143								0.143						-0.011344		0.143
0.289	-0.012	0.009	-0.003	0.012	0.143								0.143						-0.011673		0.143
0.289	-0.011	0.009	-0.003	0.012	0.143								0.143						-0.011999		0.143
0.289	-0.011	0.008	-0.003	0.011	0.143								0.143						-0.01232		0.143
0.289	-0.011	0.008	-0.003	0.011	0.143								0.143						-0.012636		0.143
0.29	-0.011	0.008	-0.003	0.011	0.143								0.143						-0.012947		0.143
0.29	-0.011	0.008	-0.003	0.01	0.143								0.143						-0.01325		0.143
0.29	-0.011	0.008	-0.003	0.01	0.143								0.143						-0.013546		0.143
0.29	-0.011	0.008	-0.003	0.01	0.143								0.143						-0.013835		0.143
0.29	-0.011	0.007	-0.003	0.01	0.143								0.143						-0.014114		0.143
0.291	-0.011	0.007	-0.003	0.009	0.143								0.143						-0.014383		0.143
0.291	-0.011	0.007	-0.003	0.009	0.143								0.143						-0.014642		0.143
0.291	-0.011	0.007	-0.003	0.009	0.143								0.143						-0.014889		0.143
0.291	-0.011	0.007	-0.003	0.008	0.143								0.143						-0.015123		0.143
0.291	-0.01	0.007	-0.003	0.008	0.143								0.143						-0.015343		0.143
0.292	-0.01	0.006	-0.003	0.008	0.143								0.143						-0.015548		0.143
0.292	-0.01	0.006	-0.003	0.008	0.143								0.143						-0.015737		0.143
0.292	-0.01	0.006	-0.002	0.008	0.143								0.143						-0.01591		0.143
0.292	-0.01	0.006	-0.002	0.007	0.143								0.143						-0.016065		0.143
0.293	-0.01	0.006	-0.002	0.007	0.143								0.143						-0.016204		0.143
0.293	-0.01	0.006	-0.002	0.007	0.143								0.143						-0.016325		0.143
0.293	-0.01	0.005	-0.002	0.007	0.143								0.143						-0.01643		0.143
0.293	-0.01	0.005	-0.002	0.007	0.143								0.143						-0.016519		0.143
0.293	-0.01	0.005	-0.002	0.006	0.143								0.143						-0.016591		0.143
0.294	-0.01	0.005	-0.001	0.006	0.143								0.143						-0.016648		0.143
0.294	-0.01	0.005	-0.001	0.006	0.143								0.143						-0.01669		0.143
0.294	-0.01	0.004	-0.001	0.006	0.143								0.143						-0.016716		0.143
0.294	-0.01	0.004	-0.00095	0.006	0.143								0.143						-0.016726		0.143
0.294	-0.01	0.004	-0.00077	0.006	0.143								0.143						-0.016721		0.143
0.295	-0.01	0.004	-0.00059	0.006	0.143								0.143						-0.016702		0.143
0.295	-0.01	0.004	-0.0004	0.005	0.143								0.143						-0.016668		0.143
0.295	-0.01	0.003	-0.00021	0.005	0.143								0.143						-0.016621		0.143
0.295	-0.01	0.003	-2e-05	0.005	0.143								0.143						-0.01656		0.143
0.296	-0.01	0.003	0.00017	0.005	0.143								0.143						-0.016487		0.143
0.296	-0.01	0.003	0.00035	0.005	0.143								0.143						-0.016404		0.143
0.296	-0.01	0.002	0.00054	0.005	0.143								0.143						-0.016309		0.143
0.296	-0.01	0.002	0.00073	0.005	0.143								0.143						-0.016205		0.143
0.296	-0.01	0.002	0.00092	0.005	0.143								0.143						-0.016092		0.143
0.297	-0.01	0.002	0.001	0.004	0.143								0.143						-0.015971		0.143
0.297	-0.01	0.001	0.001	0.004	0.143								0.143						-0.015841		0.143
0.297	-0.01	0.00097	0.001	0.004	0.143								0.143						-0.015703		0.143
0.297	-0.01	0.00067	0.002	0.004	0.143								0.143						-0.015556		0.143
0.297	-0.01	0.00038	0.002	0.004	0.143								0.143						-0.015401		0.143
0.298	-0.011	8e-05	0.002	0.004	0.143								0.143						-0.015238		0.143
0.298	-0.011	-0.00022	0.002	0.004	0.143								0.143						-0.015067		0.143
0.298	-0.011	-0.00052	0.002	0.003	0.143								0.143						-0.014889		0.143
0.298	-0.011	-0.00082	0.002	0.003	0.143								0.143						-0.014705		0.143
0.299	-0.011	-0.001	0.003	0.003	0.143								0.143						-0.014513		0.143
0.299	-0.012	-0.001	0.003	0.003	0.143								0.143						-0.014314		0.143
0.299	-0.012	-0.002	0.003	0.003	0.143								0.143						-0.01411		0.143
0.299	-0.012	-0.002	0.003	0.003	0.143								0.143						-0.0139		0.143
0.299	-0.012	-0.002	0.003	0.003	0.143								0.143						-0.013687		0.143
0.3	-0.013	-0.003	0.003	0.002	0.143								0.143						-0.01347		0.143
0.3	-0.013	-0.003	0.003	0.002	0.143								0.143						-0.013251		0.143
0.3	-0.013	-0.003	0.004	0.002	0.143								0.143						-0.013031		0.143
0.3	-0.014	-0.003	0.004	0.002	0.143								0.143						-0.012808		0.143
0.3	-0.014	-0.003	0.004	0.002	0.143								0.143						-0.012583		0.143
0.301	-0.014	-0.004	0.004	0.002	0.143								0.143						-0.012356		0.143
0.301	-0.015	-0.004	0.004	0.002	0.143								0.143						-0.012126		0.143
0.301	-0.015	-0.004	0.004	0.001	0.143								0.143						-0.011891		0.143
0.301	-0.016	-0.004	0.004	0.001	0.143								0.143						-0.011652		0.143
0.302	-0.016	-0.004	0.004	0.001	0.143								0.143						-0.011407		0.143
0.302	-0.017	-0.004	0.005	0.001	0.143								0.143						-0.011157		0.143
0.302	-0.017	-0.005	0.005	0.00092	0.143								0.143						-0.0109		0.143
0.302	-0.017	-0.005	0.005	0.00081	0.143								0.143						-0.010638		0.143
0.302	-0.018	-0.005	0.005	0.0007	0.143								0.143						-0.010371		0.143
0.303	-0.018	-0.005	0.005	0.00061	0.143								0.143						-0.010099		0.143
0.303	-0.019	-0.005	0.005	0.00052	0.143								0.143						-0.009821		0.143
0.303	-0.019	-0.005	0.005	0.00044	0.143								0.143						-0.009538		0.143
0.303	-0.02	-0.005	0.005	0.00037	0.143								0.143						-0.009251		0.143
0.303	-0.02	-0.005	0.006	0.00031	0.143								0.143						-0.00896		0.143
0.304	-0.021	-0.005	0.006	0.00026	0.143								0.143						-0.008665		0.143
0.304	-0.021	-0.005	0.006	0.00023	0.143								0.143						-0.008368		0.143
0.304	-0.022	-0.005	0.006	0.0002	0.143								0.143						-0.00807		0.143
0.304	-0.022	-0.005	0.006	0.00019	0.143								0.143						-0.007772		0.143
0.305	-0.023	-0.005	0.006	0.0002	0.143								0.143						-0.007475		0.143
0.305	-0.023	-0.005	0.006	0.00021	0.143								0.143						-0.007179		0.143
0.305	-0.024	-0.006	0.006	0.00023	0.143								0.143						-0.006884		0.143
0.305	-0.024	-0.006	0.007	0.00027	0.143								0.143						-0.006592		0.143
0.305	-0.024	-0.006	0.007	0.00031	0.143								0.143						-0.006302		0.143
0.306	-0.025	-0.006	0.007	0.00037	0.143								0.143						-0.006013		0.143
0.306	-0.025	-0.006	0.007	0.00043	0.143								0.143						-0.005724		0.143
0.306	-0.026	-0.006	0.007	0.0005	0.143								0.143						-0.005436		0.143
0.306	-0.026	-0.006	0.007	0.00058	0.143								0.143						-0.005147		0.143
0.306	-0.026	-0.006	0.007	0.00066	0.143								0.143						-0.004858		0.143
0.307	-0.027	-0.006	0.007	0.00075	0.143								0.143						-0.004567		0.143
0.307	-0.027	-0.006	0.007	0.00084	0.143								0.143						-0.004275		0.143
0.307	-0.027	-0.006	0.007	0.00093	0.143								0.143						-0.003983		0.143
0.307	-0.028	-0.006	0.007	0.001	0.143								0.143						-0.00369		0.143
0.308	-0.028	-0.006	0.007	0.001	0.143								0.143						-0.003396		0.143
0.308	-0.028	-0.006	0.007	0.001	0.143								0.143						-0.003103		0.143
0.308	-0.028	-0.006	0.007	0.001	0.143								0.143						-0.002812		0.143
0.308	-0.029	-0.006	0.007	0.001	0.143								0.143						-0.002524		0.143
0.308	-0.029	-0.006	0.007	0.002	0.143								0.143						-0.002242		0.143
0.309	-0.029	-0.007	0.007	0.002	0.143								0.143						-0.001968		0.143
0.309	-0.029	-0.007	0.007	0.002	0.143								0.143						-0.001702		0.143
0.309	-0.029	-0.007	0.007	0.002	0.143								0.143						-0.001444		0.143
0.309	-0.029	-0.007	0.006	0.002	0.143								0.143						-0.001196		0.143
0.309	-0.029	-0.007	0.006	0.002	0.143								0.143						-0.000957		0.143
0.31	-0.029	-0.007	0.006	0.002	0.143								0.143						-0.000728		0.143
0.31	-0.03	-0.007	0.006	0.002	0.143								0.143						-0.000509		0.143
0.31	-0.03	-0.007	0.006	0.002	0.143								0.143						-0.0003		0.143
0.31	-0.03	-0.008	0.005	0.002	0.143								0.143						-9.9e-05		0.143
0.311	-0.03	-0.008	0.005	0.002	0.143								0.143						9.3e-05		0.143
0.311	-0.03	-0.008	0.005	0.002	0.143								0.143						0.000279		0.143
0.311	-0.03	-0.008	0.005	0.002	0.143								0.143						0.000458		0.143
0.311	-0.03	-0.008	0.004	0.002	0.143								0.143						0.000631		0.143
0.311	-0.03	-0.008	0.004	0.002	0.143								0.143						0.000799		0.143
0.312	-0.03	-0.008	0.004	0.002	0.143								0.143						0.000962		0.143
0.312	-0.029	-0.009	0.003	0.002	0.143								0.143						0.00112		0.143
0.312	-0.029	-0.009	0.003	0.002	0.143								0.143						0.001274		0.143
0.312	-0.029	-0.009	0.003	0.002	0.143								0.143						0.001422		0.143
0.312	-0.029	-0.009	0.003	0.002	0.143								0.143						0.001535		0.143
0.313	-0.029	-0.009	0.002	0.002	0.143								0.143						0.001641		0.143
0.313	-0.029	-0.009	0.002	0.002	0.143								0.143						0.001739		0.143
0.313	-0.029	-0.009	0.001	0.002	0.143								0.143						0.001828		0.143
0.313	-0.029	-0.009	0.001	0.002	0.143								0.143						0.00191		0.143
0.314	-0.029	-0.009	0.00075	0.002	0.143								0.143						0.001986		0.143
0.314	-0.029	-0.009	0.00039	0.002	0.143								0.143						0.002057		0.143
0.314	-0.029	-0.01	3e-05	0.002	0.143								0.143						0.002124		0.143
0.314	-0.028	-0.01	-0.00033	0.002	0.143								0.143						0.002188		0.143
0.314	-0.028	-0.01	-0.00069	0.002	0.143								0.143						0.00225		0.143
0.315	-0.028	-0.01	-0.001	0.002	0.143								0.143						0.00231		0.143
0.315	-0.028	-0.01	-0.001	0.001	0.143								0.143						0.002368		0.143
0.315	-0.028	-0.01	-0.002	0.001	0.143								0.143						0.002426		0.143
0.315	-0.028	-0.01	-0.002	0.001	0.143								0.143						0.002482		0.143
0.316	-0.028	-0.01	-0.002	0.001	0.143								0.143						0.002539		0.143
0.316	-0.028	-0.01	-0.003	0.001	0.143								0.143						0.002595		0.143
0.316	-0.028	-0.009	-0.003	0.0009	0.143								0.143						0.00265		0.143
0.316	-0.027	-0.009	-0.003	0.00078	0.143								0.143						0.002706		0.143
0.316	-0.027	-0.009	-0.004	0.00065	0.143								0.143						0.002762		0.143
0.317	-0.027	-0.009	-0.004	0.00052	0.143								0.143						0.002818		0.143
0.317	-0.027	-0.009	-0.004	0.0004	0.143								0.143						0.002874		0.143
0.317	-0.027	-0.009	-0.005	0.00027	0.143								0.143						0.00293		0.143
0.317	-0.027	-0.009	-0.005	0.00014	0.143								0.143						0.002986		0.143
0.317	-0.026	-0.009	-0.005	5.769e-06	0.143								0.143						0.003042		0.143
0.318	-0.026	-0.009	-0.006	-0.00012	0.143								0.143						0.003097		0.143
0.318	-0.026	-0.008	-0.006	-0.00025	0.143								0.143						0.003153		0.143
0.318	-0.026	-0.008	-0.006	-0.00037	0.143								0.143						0.003208		0.143
0.318	-0.026	-0.008	-0.007	-0.0005	0.143								0.143						0.003263		0.143
0.319	-0.025	-0.008	-0.007	-0.00062	0.143								0.143						0.003317		0.143
0.319	-0.025	-0.008	-0.007	-0.00073	0.143								0.143						0.003371		0.143
0.319	-0.025	-0.008	-0.008	-0.00085	0.143								0.143						0.003425		0.143
0.319	-0.025	-0.007	-0.008	-0.00096	0.143								0.143						0.003478		0.143
0.319	-0.025	-0.007	-0.008	-0.001	0.143								0.143						0.003531		0.143
0.32	-0.024	-0.007	-0.009	-0.001	0.143								0.143						0.003583		0.143
0.32	-0.024	-0.007	-0.009	-0.001	0.143								0.143						0.003636		0.143
0.32	-0.024	-0.007	-0.009	-0.001	0.143								0.143						0.003688		0.143
0.32	-0.023	-0.007	-0.009	-0.001	0.143								0.143						0.00374		0.143
0.32	-0.023	-0.006	-0.01	-0.001	0.143								0.143						0.003792		0.143
0.321	-0.023	-0.006	-0.01	-0.002	0.143								0.143						0.003844		0.143
0.321	-0.022	-0.006	-0.01	-0.002	0.143								0.143						0.003895		0.143
0.321	-0.022	-0.006	-0.011	-0.002	0.143								0.143						0.003947		0.143
0.321	-0.022	-0.006	-0.011	-0.002	0.143								0.143						0.003998		0.143
0.322	-0.021	-0.006	-0.011	-0.002	0.143								0.143						0.00405		0.143
0.322	-0.021	-0.006	-0.012	-0.002	0.143								0.143						0.0041		0.143
0.322	-0.021	-0.005	-0.012	-0.002	0.143								0.143						0.004151		0.143
0.322	-0.02	-0.005	-0.012	-0.002	0.143								0.143						0.004201		0.143
0.322	-0.02	-0.005	-0.013	-0.002	0.143								0.143						0.004251		0.143
0.323	-0.02	-0.005	-0.013	-0.002	0.143								0.143						0.004299		0.143
0.323	-0.019	-0.005	-0.013	-0.002	0.143								0.143						0.004347		0.143
0.323	-0.019	-0.005	-0.013	-0.002	0.143								0.143						0.004394		0.143
0.323	-0.018	-0.005	-0.014	-0.002	0.143								0.143						0.00444		0.143
0.323	-0.018	-0.005	-0.014	-0.002	0.143								0.143						0.004485		0.143
0.324	-0.017	-0.005	-0.014	-0.002	0.143								0.143								0.143
0.324	-0.017	-0.005	-0.015	-0.002	0.143								0.143								0.143
0.324	-0.017	-0.005	-0.015	-0.002	0.143								0.143								0.143
0.324	-0.016	-0.005	-0.015	-0.002	0.143								0.143								0.143
0.325	-0.016	-0.005	-0.015	-0.002	0.143								0.143								0.143
0.325	-0.015	-0.005	-0.016	-0.002	0.143								0.143								0.143
0.325	-0.015	-0.005	-0.016	-0.002	0.143								0.143								0.143
0.325	-0.015	-0.005	-0.016	-0.002	0.143								0.143								0.143
0.325	-0.014	-0.005	-0.016	-0.002	0.143								0.143								0.143
0.326	-0.014	-0.005	-0.017	-0.002	0.143								0.143								0.143
0.326	-0.013	-0.005	-0.017	-0.002	0.143								0.143								0.143
0.326	-0.013	-0.005	-0.017	-0.002	0.143								0.143								0.143
0.326	-0.013	-0.005	-0.017	-0.002	0.143								0.143								0.143
0.326	-0.012	-0.005	-0.018	-0.002	0.143								0.143								0.143
0.327	-0.012	-0.005	-0.018	-0.002	0.143								0.143								0.143
0.327	-0.012	-0.005	-0.018	-0.002	0.143								0.143								0.143
0.327	-0.011	-0.005	-0.018	-0.003	0.143								0.143								0.143
0.327	-0.011	-0.005	-0.018	-0.003	0.143								0.143								0.143
0.328	-0.011	-0.006	-0.018	-0.003	0.143								0.143								0.143
0.328	-0.01	-0.006	-0.019	-0.003	0.143								0.143								0.143
0.328	-0.01	-0.006	-0.019	-0.003	0.143								0.143								0.143
0.328	-0.01	-0.006	-0.019	-0.003	0.143								0.143								0.143
0.328	-0.009	-0.006	-0.019	-0.004	0.143								0.143								0.143
0.329	-0.009	-0.006	-0.019	-0.004	0.143								0.143								0.143
0.329	-0.009	-0.006	-0.019	-0.004	0.143								0.143								0.143
0.329	-0.009	-0.007	-0.02	-0.004	0.143								0.143								0.143
0.329	-0.008	-0.007	-0.02	-0.004	0.143								0.143								0.143
0.329	-0.008	-0.007	-0.02	-0.005	0.143								0.143								0.143
0.33	-0.008	-0.007	-0.02	-0.005	0.143								0.143								0.143
0.33	-0.008	-0.007	-0.02	-0.005	0.143								0.143								0.143
0.33	-0.008	-0.008	-0.02	-0.006	0.143								0.143								0.143
0.33	-0.007	-0.008	-0.02	-0.006	0.143								0.143								0.143
0.331	-0.007	-0.008	-0.02	-0.006	0.143								0.143								0.143
0.331	-0.007	-0.008	-0.021	-0.006	0.143								0.143								0.143
0.331	-0.007	-0.008	-0.021	-0.007	0.143								0.143								0.143
0.331	-0.007	-0.009	-0.021	-0.007	0.143								0.143								0.143
0.331	-0.007	-0.009	-0.021	-0.007	0.143								0.143								0.143
0.332	-0.007	-0.009	-0.021	-0.008	0.143								0.143								0.143
0.332	-0.007	-0.009	-0.021	-0.008	0.143								0.143								0.143
0.332	-0.006	-0.01	-0.021	-0.008	0.143								0.143								0.143
0.332	-0.006	-0.01	-0.021	-0.009	0.143								0.143								0.143
0.332	-0.006	-0.01	-0.021	-0.009	0.143								0.143								0.143
0.333	-0.006	-0.01	-0.021	-0.009	0.143								0.143								0.143
0.333	-0.006	-0.011	-0.021	-0.01	0.143								0.143								0.143
0.333	-0.006	-0.011	-0.021	-0.01	0.143								0.143								0.143
0.333	-0.006	-0.011	-0.021	-0.01	0.143								0.143								0.143
0.334	-0.006	-0.011	-0.021	-0.011	0.143								0.143								0.143
0.334	-0.006	-0.012	-0.021	-0.011	0.143								0.143								0.143
0.334	-0.006	-0.012	-0.021	-0.011	0.143								0.143								0.143
0.334	-0.006	-0.012	-0.021	-0.012	0.143								0.143								0.143
0.334	-0.006	-0.013	-0.021	-0.012	0.143								0.143								0.143
0.335	-0.006	-0.013	-0.021	-0.012	0.143								0.143								0.143
0.335	-0.006	-0.013	-0.021	-0.012	0.143								0.143								0.143
0.335	-0.006	-0.014	-0.021	-0.013	0.143								0.143								0.143
0.335	-0.006	-0.014	-0.021	-0.013	0.143								0.143								0.143
0.335	-0.006	-0.014	-0.021	-0.013	0.143								0.143								0.143
0.336	-0.006	-0.015	-0.021	-0.013	0.143								0.143								0.143
0.336	-0.006	-0.015	-0.021	-0.014	0.143								0.143								0.143
0.336	-0.006	-0.015	-0.021	-0.014	0.143								0.143								0.143
0.336	-0.006	-0.016	-0.021	-0.014	0.143								0.143								0.143
0.337	-0.006	-0.016	-0.021	-0.014	0.143								0.143								0.143
0.337	-0.006	-0.016	-0.021	-0.015	0.143								0.143								0.143
0.337	-0.006	-0.017	-0.021	-0.015	0.143								0.143								0.143
0.337	-0.006	-0.017	-0.021	-0.015	0.143								0.143								0.143
0.337	-0.006	-0.017	-0.021	-0.015	0.143								0.143								0.143
0.338	-0.006	-0.018	-0.021	-0.015	0.143								0.143								0.143
0.338	-0.006	-0.018	-0.021	-0.015	0.143								0.143								0.143
0.338	-0.006	-0.018	-0.021	-0.016	0.143								0.143								0.143
0.338	-0.006	-0.019	-0.021	-0.016	0.143								0.143								0.143
0.338	-0.006	-0.019	-0.021	-0.016	0.143								0.143								0.143
0.339	-0.006	-0.019	-0.021	-0.016	0.143								0.143								0.143
0.339	-0.006	-0.02	-0.021	-0.016	0.143								0.143								0.143
0.339	-0.006	-0.02	-0.021	-0.016	0.143								0.143								0.143
0.339	-0.006	-0.02	-0.021	-0.016	0.143								0.143								0.143
0.34	-0.006	-0.021	-0.021	-0.017	0.143								0.143								0.143
0.34	-0.006	-0.021	-0.021	-0.017	0.143								0.143								0.143
0.34	-0.006	-0.021	-0.021	-0.017	0.143								0.143								0.143
0.34	-0.006	-0.022	-0.021	-0.017	0.143								0.143								0.143
0.34	-0.006	-0.022	-0.021	-0.017	0.143								0.143								0.143
0.341	-0.006	-0.022	-0.021	-0.017	0.143								0.143								0.143
0.341	-0.006	-0.023	-0.021	-0.017	0.143								0.143								0.143
0.341	-0.006	-0.023	-0.021	-0.017	0.143								0.143								0.143
0.341	-0.006	-0.023	-0.021	-0.017	0.143								0.143								0.143
0.341	-0.006	-0.024	-0.021	-0.018	0.143								0.143								0.143
0.342	-0.006	-0.024	-0.021	-0.018	0.143								0.143								0.143
0.342	-0.006	-0.024	-0.021	-0.018	0.143								0.143								0.143
0.342	-0.006	-0.024	-0.021	-0.018	0.143								0.143								0.143
0.342	-0.006	-0.025	-0.021	-0.018	0.143								0.143								0.143
0.343	-0.006	-0.025	-0.021	-0.018	0.143								0.143								0.143
0.343	-0.006	-0.025	-0.021	-0.018	0.143								0.143								0.143
0.343	-0.006	-0.025	-0.021	-0.018	0.143								0.143								0.143
0.343	-0.007	-0.026	-0.021	-0.018	0.143								0.143								0.143
0.343	-0.007	-0.026	-0.021	-0.018	0.143								0.143								0.143
0.344	-0.007	-0.026	-0.021	-0.018	0.143								0.143								0.143
0.344	-0.007	-0.026	-0.021	-0.018	0.143								0.143								0.143
0.344	-0.007	-0.026	-0.021	-0.018	0.143								0.143								0.143
0.344	-0.007	-0.027	-0.021	-0.018	0.143								0.143								0.143
0.345	-0.007	-0.027	-0.021	-0.019	0.143								0.143								0.143
0.345	-0.007	-0.027	-0.021	-0.019	0.143								0.143								0.143
0.345	-0.007	-0.027	-0.021	-0.019	0.143								0.143								0.143
0.345	-0.007	-0.027	-0.021	-0.019	0.143								0.143								0.143
0.345	-0.007	-0.027	-0.021	-0.019	0.143								0.143								0.143
0.346	-0.007	-0.027	-0.021	-0.019	0.143								0.143								0.143
0.346	-0.007	-0.027	-0.021	-0.019	0.143								0.143								0.143
0.346	-0.007	-0.027	-0.021	-0.019	0.143								0.143								0.143
0.346	-0.007	-0.027	-0.021	-0.019	0.143								0.143								0.143
0.346	-0.007	-0.027	-0.021	-0.019	0.143								0.143								0.143
0.347	-0.007	-0.028	-0.021	-0.019	0.143								0.143								0.143
0.347	-0.007	-0.028	-0.021	-0.019	0.143								0.143								0.143
0.347	-0.007	-0.028	-0.021	-0.019	0.143								0.143								0.143
0.347	-0.007	-0.028	-0.021	-0.019	0.143								0.143								0.143
0.348	-0.007	-0.028	-0.021	-0.019	0.143								0.143								0.143
0.348	-0.007	-0.028	-0.021	-0.019	0.143								0.143								0.143
0.348	-0.007	-0.028	-0.021	-0.019	0.143								0.143								0.143
0.348	-0.007	-0.027	-0.021	-0.019	0.143								0.143								0.143
0.348	-0.007	-0.027	-0.021	-0.019	0.143								0.143								0.143
0.349	-0.007	-0.027	-0.021	-0.019	0.143								0.143								0.143
0.349	-0.007	-0.027	-0.021	-0.019	0.143								0.143								0.143
0.349	-0.008	-0.027	-0.021	-0.019	0.143								0.143								0.143
0.349	-0.008	-0.027	-0.021	-0.019	0.143								0.143								0.143
0.349	-0.008	-0.027	-0.021	-0.019	0.143								0.143								0.143
0.35	-0.008	-0.027	-0.021	-0.019	0.143								0.143								0.143
0.35	-0.008	-0.027	-0.021	-0.019	0.143								0.143								0.143
0.35	-0.008	-0.027	-0.021	-0.019	0.143								0.143								0.143
0.35	-0.008	-0.027	-0.021	-0.019	0.143								0.143								0.143
0.351	-0.008	-0.027	-0.021	-0.019	0.143								0.143								0.143
0.351	-0.008	-0.026	-0.021	-0.018	0.143								0.143								0.143
0.351	-0.008	-0.026	-0.021	-0.018	0.143								0.143								0.143
0.351	-0.008	-0.026	-0.021	-0.018	0.143								0.143								0.143
0.351	-0.008	-0.026	-0.021	-0.018	0.143								0.143								0.143
0.352	-0.008	-0.026	-0.021	-0.018	0.143								0.143								0.143
0.352	-0.008	-0.026	-0.021	-0.018	0.143								0.143								0.143
0.352	-0.008	-0.026	-0.021	-0.018	0.143								0.143								0.143
0.352	-0.008	-0.025	-0.021	-0.018	0.143								0.143								0.143
0.352	-0.008	-0.025	-0.021	-0.018	0.143								0.143								0.143
0.353	-0.008	-0.025	-0.021	-0.018	0.143								0.143								0.143
0.353	-0.008	-0.025	-0.02	-0.018	0.143								0.143								0.143
0.353	-0.008	-0.025	-0.02	-0.018	0.143								0.143								0.143
0.353	-0.008	-0.024	-0.02	-0.018	0.143								0.143								0.143
0.354	-0.008	-0.024	-0.02	-0.018	0.143								0.143								0.143
0.354	-0.008	-0.024	-0.02	-0.018	0.143								0.143								0.143
0.354	-0.009	-0.024	-0.02	-0.018	0.143								0.143								0.143
0.354	-0.009	-0.024	-0.02	-0.018	0.143								0.143								0.143
0.354	-0.009	-0.023	-0.02	-0.018	0.143								0.143								0.143
0.355	-0.009	-0.023	-0.02	-0.018	0.143								0.143								0.143
0.355	-0.009	-0.023	-0.02	-0.018	0.143								0.143								0.143
0.355	-0.009	-0.023	-0.02	-0.018	0.143								0.143								0.143
0.355	-0.009	-0.022	-0.019	-0.018	0.143								0.143								0.143
0.355	-0.009	-0.022	-0.019	-0.018	0.143								0.143								0.143
0.356	-0.009	-0.022	-0.019	-0.018	0.143								0.143								0.143
0.356	-0.009	-0.021	-0.019	-0.018	0.143								0.143								0.143
0.356	-0.009	-0.021	-0.019	-0.018	0.143								0.143								0.143
0.356	-0.009	-0.021	-0.019	-0.019	0.143								0.143								0.143
0.357	-0.009	-0.021	-0.019	-0.019	0.143								0.143								0.143
0.357	-0.009	-0.02	-0.018	-0.019	0.143								0.143								0.143
0.357	-0.009	-0.02	-0.018	-0.019	0.143								0.143								0.143
0.357	-0.009	-0.02	-0.018	-0.019	0.143								0.143								0.143
0.357	-0.009	-0.019	-0.018	-0.019	0.143								0.143								0.143
0.358	-0.009	-0.019	-0.018	-0.019	0.143								0.143								0.143
0.358	-0.009	-0.019	-0.018	-0.019	0.143								0.143								0.143
0.358	-0.009	-0.019	-0.017	-0.019	0.143								0.143								0.143
0.358	-0.009	-0.018	-0.017	-0.019	0.143								0.143								0.143
0.358	-0.009	-0.018	-0.017	-0.019	0.143								0.143								0.143
0.359	-0.009	-0.018	-0.017	-0.019	0.143								0.143								0.143
0.359	-0.009	-0.017	-0.017	-0.019	0.143								0.143								0.143
0.359	-0.009	-0.017	-0.017	-0.019	0.143								0.143								0.143
0.359	-0.009	-0.017	-0.017	-0.019	0.143								0.143								0.143
0.36	-0.009	-0.017	-0.016	-0.02	0.143								0.143								0.143
0.36	-0.009	-0.016	-0.016	-0.02	0.143								0.143								0.143
0.36	-0.009	-0.016	-0.016	-0.02	0.143								0.143								0.143
0.36	-0.009	-0.016	-0.016	-0.02	0.143								0.143								0.143
0.36	-0.009	-0.016	-0.016	-0.02	0.143								0.143								0.143
0.361	-0.009	-0.015	-0.016	-0.02	0.143								0.143								0.143
0.361	-0.009	-0.015	-0.016	-0.02	0.143								0.143								0.143
0.361	-0.009	-0.015	-0.016	-0.02	0.143								0.143								0.143
0.361	-0.009	-0.015	-0.015	-0.02	0.143								0.143								0.143
0.361	-0.009	-0.014	-0.015	-0.02	0.143								0.143								0.143
0.362	-0.009	-0.014	-0.015	-0.02	0.143								0.143								0.143
0.362	-0.009	-0.014	-0.015	-0.02	0.143								0.143								0.143
0.362	-0.009	-0.014	-0.015	-0.021	0.143								0.143								0.143
0.362	-0.009	-0.014	-0.015	-0.021	0.143								0.143								0.143
0.363	-0.009	-0.014	-0.015	-0.021	0.143								0.143								0.143
0.363	-0.009	-0.013	-0.015	-0.021	0.143								0.143								0.143
0.363	-0.009	-0.013	-0.015	-0.021	0.143								0.143								0.143
0.363	-0.009	-0.013	-0.015	-0.021	0.143								0.143								0.143
0.363	-0.009	-0.013	-0.014	-0.021	0.143								0.143								0.143
0.364	-0.008	-0.013	-0.014	-0.021	0.143								0.143								0.143
0.364	-0.008	-0.013	-0.014	-0.021	0.143								0.143								0.143
0.364	-0.008	-0.013	-0.014	-0.021	0.143								0.143								0.143
0.364	-0.008	-0.013	-0.014	-0.021	0.143								0.143								0.143
0.364	-0.008	-0.013	-0.014	-0.021	0.143								0.143								0.143
0.365	-0.008	-0.013	-0.014	-0.021	0.143								0.143								0.143
0.365	-0.008	-0.013	-0.014	-0.021	0.143								0.143								0.143
0.365	-0.008	-0.012	-0.014	-0.021	0.143								0.143								0.143
0.365	-0.008	-0.012	-0.014	-0.021	0.143								0.143								0.143
0.366	-0.008	-0.012	-0.014	-0.021	0.143								0.143								0.143
0.366	-0.008	-0.012	-0.014	-0.021	0.143								0.143								0.143
0.366	-0.008	-0.012	-0.014	-0.021	0.143								0.143								0.143
0.366	-0.008	-0.012	-0.014	-0.021	0.143								0.143								0.143
0.366	-0.008	-0.013	-0.013	-0.021	0.143								0.143								0.143
0.367	-0.008	-0.013	-0.013	-0.021	0.143								0.143								0.143
0.367	-0.008	-0.013	-0.013	-0.021	0.143								0.143								0.143
0.367	-0.008	-0.013	-0.013	-0.021	0.143								0.143								0.143
0.367	-0.008	-0.013	-0.013	-0.021	0.143								0.143								0.143
0.367	-0.008	-0.013	-0.013	-0.021	0.143								0.143								0.143
0.368	-0.008	-0.013	-0.013	-0.021	0.143								0.143								0.143
0.368	-0.008	-0.013	-0.013	-0.021	0.143								0.143								0.143
0.368	-0.008	-0.013	-0.013	-0.021	0.143								0.143								0.143
0.368	-0.008	-0.013	-0.013	-0.021	0.143								0.143								0.143
0.369	-0.009	-0.013	-0.013	-0.021	0.143								0.143								0.143
0.369	-0.009	-0.013	-0.013	-0.021	0.143								0.143								0.143
0.369	-0.009	-0.013	-0.013	-0.021	0.143								0.143								0.143
0.369	-0.009	-0.013	-0.013	-0.021	0.143								0.143								0.143
0.369	-0.009	-0.013	-0.013	-0.021	0.143								0.143								0.143
0.37	-0.009	-0.013	-0.013	-0.021	0.143								0.143								0.143
0.37	-0.009	-0.013	-0.013	-0.021	0.143								0.143								0.143
0.37	-0.009	-0.013	-0.013	-0.021	0.143								0.143								0.143
0.37	-0.009	-0.013	-0.013	-0.021	0.143								0.143								0.143
0.37	-0.009	-0.013	-0.013	-0.021	0.143								0.143								0.143
0.371	-0.009	-0.013	-0.013	-0.021	0.143								0.143								0.143
0.371	-0.009	-0.013	-0.013	-0.021	0.143								0.143								0.143
0.371	-0.009	-0.013	-0.013	-0.021	0.143								0.143								0.143
0.371	-0.009	-0.013	-0.013	-0.021	0.143								0.143								0.143
0.372	-0.009	-0.013	-0.013	-0.021	0.143								0.143								0.143
0.372	-0.009	-0.013	-0.013	-0.021	0.143								0.143								0.143
0.372	-0.009	-0.014	-0.013	-0.021	0.143								0.143								0.143
0.372	-0.009	-0.014	-0.013	-0.021	0.143								0.143								0.143
0.372	-0.009	-0.014	-0.013	-0.021	0.143								0.143								0.143
0.373	-0.009	-0.014	-0.013	-0.021	0.143								0.143								0.143
0.373	-0.009	-0.014	-0.013	-0.021	0.143								0.143								0.143
0.373	-0.009	-0.014	-0.013	-0.021	0.143								0.143								0.143
0.373	-0.008	-0.014	-0.013	-0.021	0.143								0.143								0.143
0.373	-0.008	-0.014	-0.013	-0.021	0.143								0.143								0.143
0.374	-0.008	-0.014	-0.012	-0.021	0.143								0.143								0.143
0.374	-0.008	-0.014	-0.012	-0.021	0.143								0.143								0.143
0.374	-0.008	-0.014	-0.012	-0.021	0.143								0.143								0.143
0.374	-0.008	-0.014	-0.012	-0.021	0.143								0.143								0.143
0.375	-0.008	-0.014	-0.012	-0.02	0.143								0.143								0.143
0.375	-0.008	-0.014	-0.012	-0.02	0.143								0.143								0.143
0.375	-0.008	-0.014	-0.012	-0.02	0.143								0.143								0.143
0.375	-0.008	-0.014	-0.012	-0.02	0.143								0.143								0.143
0.375	-0.008	-0.014	-0.012	-0.02	0.143								0.143								0.143
0.376	-0.008	-0.014	-0.012	-0.02	0.143								0.143								0.143
0.376	-0.008	-0.014	-0.012	-0.02	0.143								0.143								0.143
0.376	-0.008	-0.014	-0.012	-0.02	0.143								0.143								0.143
0.376	-0.007	-0.014	-0.012	-0.02	0.143								0.143								0.143
0.377	-0.007	-0.014	-0.012	-0.02	0.143								0.143								0.143
0.377	-0.007	-0.014	-0.012	-0.019	0.143								0.143								0.143
0.377	-0.007	-0.014	-0.012	-0.019	0.143								0.143								0.143
0.377	-0.007	-0.014	-0.011	-0.019	0.143								0.143								0.143
0.377	-0.007	-0.014	-0.011	-0.019	0.143								0.143								0.143
0.378	-0.007	-0.014	-0.011	-0.019	0.143								0.143								0.143
0.378	-0.007	-0.014	-0.011	-0.019	0.143								0.143								0.143
0.378	-0.007	-0.014	-0.011	-0.019	0.143								0.143								0.143
0.378	-0.007	-0.014	-0.011	-0.019	0.143								0.143								0.143
0.378	-0.006	-0.014	-0.011	-0.018	0.143								0.143								0.143
0.379	-0.006	-0.015	-0.011	-0.018	0.143								0.143								0.143
0.379	-0.006	-0.015	-0.011	-0.018	0.143								0.143								0.143
0.379	-0.006	-0.015	-0.011	-0.018	0.143								0.143								0.143
0.379	-0.006	-0.015	-0.011	-0.018	0.143								0.143								0.143
0.38	-0.006	-0.015	-0.011	-0.018	0.143								0.143								0.143
0.38	-0.006	-0.015	-0.011	-0.018	0.143								0.143								0.143
0.38	-0.006	-0.015	-0.01	-0.018	0.143								0.143								0.143
0.38	-0.006	-0.015	-0.01	-0.018	0.143								0.143								0.143
0.38	-0.005	-0.015	-0.01	-0.017	0.143								0.143								0.143
0.381	-0.005	-0.015	-0.01	-0.017	0.143								0.143								0.143
0.381	-0.005	-0.015	-0.01	-0.017	0.143								0.143								0.143
0.381	-0.005	-0.015	-0.01	-0.017	0.143								0.143								0.143
0.381	-0.005	-0.015	-0.01	-0.017	0.143								0.143								0.143
0.381	-0.005	-0.015	-0.009	-0.017	0.143								0.143								0.143
0.382	-0.005	-0.015	-0.009	-0.017	0.143								0.143								0.143
0.382	-0.004	-0.015	-0.009	-0.017	0.143								0.143								0.143
0.382	-0.004	-0.015	-0.009	-0.017	0.143								0.143								0.143
0.382	-0.004	-0.015	-0.009	-0.017	0.143								0.143								0.143
0.383	-0.004	-0.015	-0.009	-0.017	0.143								0.143								0.143
0.383	-0.004	-0.015	-0.008	-0.017	0.143								0.143								0.143
0.383	-0.004	-0.015	-0.008	-0.017	0.143								0.143								0.143
0.383	-0.003	-0.015	-0.008	-0.017	0.143								0.143								0.143
0.383	-0.003	-0.015	-0.008	-0.017	0.143								0.143								0.143
0.384	-0.003	-0.015	-0.007	-0.017	0.143								0.143								0.143
0.384	-0.003	-0.015	-0.007	-0.017	0.143								0.143								0.143
0.384	-0.003	-0.015	-0.007	-0.017	0.143								0.143								0.143
0.384	-0.002	-0.015	-0.007	-0.017	0.143								0.143								0.143
0.384	-0.002	-0.015	-0.007	-0.017	0.143								0.143								0.143
0.385	-0.002	-0.015	-0.006	-0.017	0.143								0.143								0.143
0.385	-0.002	-0.015	-0.006	-0.017	0.143								0.143								0.143
0.385	-0.001	-0.014	-0.006	-0.017	0.143								0.143								0.143
0.385	-0.001	-0.014	-0.006	-0.017	0.143								0.143								0.143
0.386	-0.00078	-0.014	-0.005	-0.017	0.143								0.143								0.143
0.386	-0.00048	-0.014	-0.005	-0.017	0.143								0.143								0.143
0.386	-0.00017	-0.014	-0.005	-0.017	0.143								0.143								0.143
0.386	0.00015	-0.013	-0.004	-0.017	0.143								0.143								0.143
0.386	0.00049	-0.013	-0.004	-0.017	0.143								0.143								0.143
0.387	0.00083	-0.013	-0.004	-0.017	0.143								0.143								0.143
0.387	0.001	-0.013	-0.004	-0.018	0.143								0.143								0.143
0.387	0.002	-0.013	-0.003	-0.018	0.143								0.143								0.143
0.387	0.002	-0.012	-0.003	-0.018	0.143								0.143								0.143
0.387	0.002	-0.012	-0.003	-0.018	0.143								0.143								0.143
0.388	0.003	-0.012	-0.002	-0.018	0.143								0.143								0.143
0.388	0.003	-0.012	-0.002	-0.018	0.143								0.143								0.143
0.388	0.003	-0.011	-0.002	-0.018	0.143								0.143								0.143
0.388	0.004	-0.011	-0.002	-0.018	0.143								0.143								0.143
0.389	0.004	-0.011	-0.001	-0.018	0.143								0.143								0.143
0.389	0.005	-0.011	-0.00091	-0.018	0.143								0.143								0.143
0.389	0.005	-0.01	-0.00062	-0.018	0.143								0.143								0.143
0.389	0.006	-0.01	-0.00034	-0.018	0.143								0.143								0.143
0.389	0.006	-0.01	-6e-05	-0.018	0.143								0.143								0.143
0.39	0.006	-0.01	0.00021	-0.018	0.143								0.143								0.143
0.39	0.007	-0.01	0.00047	-0.018	0.143								0.143								0.143
0.39	0.007	-0.009	0.00072	-0.018	0.143								0.143								0.143
0.39	0.008	-0.009	0.00097	-0.018	0.143								0.143								0.143
0.39	0.008	-0.009	0.001	-0.018	0.143								0.143								0.143
0.391	0.009	-0.009	0.001	-0.018	0.143								0.143								0.143
0.391	0.009	-0.009	0.002	-0.018	0.143								0.143								0.143
0.391	0.009	-0.009	0.002	-0.018	0.143								0.143								0.143
0.391	0.01	-0.009	0.002	-0.018	0.143								0.143								0.143
0.392	0.01	-0.009	0.002	-0.018	0.143								0.143								0.143
0.392	0.011	-0.008	0.002	-0.018	0.143								0.143								0.143
0.392	0.011	-0.008	0.003	-0.018	0.143								0.143								0.143
0.392	0.012	-0.008	0.003	-0.018	0.143								0.143								0.143
0.392	0.012	-0.008	0.003	-0.018	0.143								0.143								0.143
0.393	0.012	-0.008	0.003	-0.018	0.143								0.143								0.143
0.393	0.013	-0.008	0.003	-0.018	0.143								0.143								0.143
0.393	0.013	-0.008	0.003	-0.018	0.143								0.143								0.143
0.393	0.014	-0.008	0.003	-0.018	0.143								0.143								0.143
0.393	0.014	-0.008	0.003	-0.018	0.143								0.143								0.143
0.394	0.014	-0.008	0.003	-0.018	0.143								0.143								0.143
0.394	0.015	-0.008	0.003	-0.018	0.143								0.143								0.143
0.394	0.015	-0.008	0.003	-0.018	0.143								0.143								0.143
0.394	0.015	-0.008	0.003	-0.018	0.143								0.143								0.143
0.395	0.016	-0.008	0.003	-0.019	0.143								0.143								0.143
0.395	0.016	-0.008	0.003	-0.019	0.143								0.143								0.143
0.395	0.017	-0.008	0.003	-0.019	0.143								0.143								0.143
0.395	0.017	-0.009	0.003	-0.019	0.143								0.143								0.143
0.395	0.017	-0.009	0.003	-0.019	0.143								0.143								0.143
0.396	0.017	-0.009	0.003	-0.019	0.143								0.143								0.143
0.396	0.018	-0.009	0.003	-0.019	0.143								0.143								0.143
0.396	0.018	-0.009	0.003	-0.019	0.143								0.143								0.143
0.396	0.018	-0.009	0.003	-0.019	0.143								0.143								0.143
0.396	0.019	-0.009	0.003	-0.019	0.143								0.143								0.143
0.397	0.019	-0.009	0.003	-0.019	0.143								0.143								0.143
0.397	0.019	-0.009	0.003	-0.019	0.143								0.143								0.143
0.397	0.019	-0.009	0.003	-0.019	0.143								0.143								0.143
0.397	0.02	-0.009	0.003	-0.018	0.143								0.143								0.143
0.398	0.02	-0.009	0.002	-0.018	0.143								0.143								0.143
0.398	0.02	-0.009	0.002	-0.018	0.143								0.143								0.143
0.398	0.02	-0.009	0.002	-0.018	0.143								0.143								0.143
0.398	0.021	-0.009	0.002	-0.018	0.143								0.143								0.143
0.398	0.021	-0.009	0.002	-0.018	0.143								0.143								0.143
0.399	0.021	-0.009	0.002	-0.018	0.143								0.143								0.143
0.399	0.021	-0.009	0.002	-0.018	0.143								0.143								0.143
0.399	0.021	-0.009	0.001	-0.018	0.143								0.143								0.143
0.399	0.021	-0.009	0.001	-0.018	0.143								0.143								0.143
0.399	0.022	-0.009	0.00092	-0.018	0.143								0.143								0.143
0.4	0.022	-0.009	0.00071	-0.018	0.143								0.143								0.143
0.4	0.022	-0.009	0.0005	-0.018	0.143								0.143								0.143
0.4	0.022	-0.009	0.00029	-0.018	0.143								0.143								0.143
0.4	0.022	-0.009	7e-05	-0.018	0.143								0.143								0.143
0.401	0.022	-0.009	-0.00015	-0.017	0.143								0.143								0.143
0.401	0.022	-0.009	-0.00037	-0.017	0.143								0.143								0.143
0.401	0.022	-0.009	-0.0006	-0.017	0.143								0.143								0.143
0.401	0.023	-0.009	-0.00082	-0.017	0.143								0.143								0.143
0.401	0.023	-0.009	-0.001	-0.017	0.143								0.143								0.143
0.402	0.023	-0.009	-0.001	-0.017	0.143								0.143								0.143
0.402	0.023	-0.009	-0.001	-0.016	0.143								0.143								0.143
0.402	0.023	-0.009	-0.002	-0.016	0.143								0.143								0.143
0.402	0.023	-0.009	-0.002	-0.016	0.143								0.143								0.143
0.402	0.023	-0.009	-0.002	-0.016	0.143								0.143								0.143
0.403	0.023	-0.009	-0.002	-0.015	0.143								0.143								0.143
0.403	0.023	-0.009	-0.003	-0.015	0.143								0.143								0.143
0.403	0.023	-0.009	-0.003	-0.015	0.143								0.143								0.143
0.403	0.023	-0.009	-0.003	-0.015	0.143								0.143								0.143
0.404	0.023	-0.009	-0.003	-0.014	0.143								0.143								0.143
0.404	0.023	-0.009	-0.003	-0.014	0.143								0.143								0.143
0.404	0.023	-0.009	-0.004	-0.014	0.143								0.143								0.143
0.404	0.023	-0.009	-0.004	-0.013	0.143								0.143								0.143
0.404	0.023	-0.009	-0.004	-0.013	0.143								0.143								0.143
0.405	0.022	-0.009	-0.004	-0.013	0.143								0.143								0.143
0.405	0.022	-0.009	-0.004	-0.012	0.143								0.143								0.143
0.405	0.022	-0.009	-0.005	-0.012	0.143								0.143								0.143
0.405	0.022	-0.01	-0.005	-0.012	0.143								0.143								0.143
0.405	0.022	-0.01	-0.005	-0.011	0.143								0.143								0.143
0.406	0.022	-0.01	-0.005	-0.011	0.143								0.143								0.143
0.406	0.021	-0.01	-0.005	-0.011	0.143								0.143								0.143
0.406	0.021	-0.01	-0.005	-0.01	0.143								0.143								0.143
0.406	0.021	-0.01	-0.006	-0.01	0.143								0.143								0.143
0.407	0.021	-0.011	-0.006	-0.01	0.143								0.143								0.143
0.407	0.021	-0.011	-0.006	-0.009	0.143								0.143								0.143
0.407	0.02	-0.011	-0.006	-0.009	0.143								0.143								0.143
0.407	0.02	-0.011	-0.006	-0.009	0.143								0.143								0.143
0.407	0.02	-0.011	-0.006	-0.008	0.143								0.143								0.143
0.408	0.019	-0.012	-0.006	-0.008	0.143								0.143								0.143
0.408	0.019	-0.012	-0.006	-0.008	0.143								0.143								0.143
0.408	0.019	-0.012	-0.006	-0.007	0.143								0.143								0.143
0.408	0.019	-0.012	-0.006	-0.007	0.143								0.143								0.143
0.409	0.018	-0.013	-0.006	-0.007	0.143								0.143								0.143
0.409	0.018	-0.013	-0.007	-0.006	0.143								0.143								0.143
0.409	0.017	-0.013	-0.007	-0.006	0.143								0.143								0.143
0.409	0.017	-0.013	-0.007	-0.006	0.143								0.143								0.143
0.409	0.017	-0.013	-0.007	-0.005	0.143								0.143								0.143
0.41	0.016	-0.014	-0.006	-0.005	0.143								0.143								0.143
0.41	0.016	-0.014	-0.006	-0.005	0.143								0.143								0.143
0.41	0.016	-0.014	-0.006	-0.004	0.143								0.143								0.143
0.41	0.015	-0.014	-0.006	-0.004	0.143								0.143								0.143
0.41	0.015	-0.014	-0.006	-0.004	0.143								0.143								0.143
0.411	0.014	-0.014	-0.006	-0.003	0.143								0.143								0.143
0.411	0.014	-0.015	-0.006	-0.003	0.143								0.143								0.143
0.411	0.014	-0.015	-0.006	-0.003	0.143								0.143								0.143
0.411	0.013	-0.015	-0.006	-0.002	0.143								0.143								0.143
0.412	0.013	-0.015	-0.006	-0.002	0.143								0.143								0.143
0.412	0.012	-0.015	-0.005	-0.002	0.143								0.143								0.143
0.412	0.012	-0.015	-0.005	-0.001	0.143								0.143								0.143
0.412	0.012	-0.015	-0.005	-0.001	0.143								0.143								0.143
0.412	0.011	-0.016	-0.005	-0.00084	0.143								0.143								0.143
0.413	0.011	-0.016	-0.005	-0.00055	0.143								0.143								0.143
0.413	0.011	-0.016	-0.004	-0.00026	0.143								0.143								0.143
0.413	0.01	-0.016	-0.004	4e-05	0.143								0.143								0.143
0.413	0.01	-0.016	-0.004	0.00032	0.143								0.143								0.143
0.413	0.009	-0.016	-0.004	0.00061	0.143								0.143								0.143
0.414	0.009	-0.016	-0.003	0.0009	0.143								0.143								0.143
0.414	0.009	-0.016	-0.003	0.001	0.143								0.143								0.143
0.414	0.008	-0.016	-0.003	0.001	0.143								0.143								0.143
0.414	0.008	-0.016	-0.003	0.002	0.143								0.143								0.143
0.415	0.008	-0.016	-0.002	0.002	0.143								0.143								0.143
0.415	0.007	-0.017	-0.002	0.002	0.143								0.143								0.143
0.415	0.007	-0.017	-0.002	0.003	0.143								0.143								0.143
0.415	0.007	-0.017	-0.001	0.003	0.143								0.143								0.143
0.415	0.006	-0.017	-0.001	0.003	0.143								0.143								0.143
0.416	0.006	-0.017	-0.00069	0.003	0.143								0.143								0.143
0.416	0.006	-0.017	-0.00037	0.004	0.143								0.143								0.143
0.416	0.006	-0.017	-5e-05	0.004	0.143								0.143								0.143
0.416	0.005	-0.017	0.00027	0.004	0.143								0.143								0.143
0.416	0.005	-0.017	0.00059	0.004	0.143								0.143								0.143
0.417	0.005	-0.017	0.00091	0.004	0.143								0.143								0.143
0.417	0.005	-0.017	0.001	0.005	0.143								0.143								0.143
0.417	0.005	-0.017	0.002	0.005	0.143								0.143								0.143
0.417	0.004	-0.018	0.002	0.005	0.143								0.143								0.143
0.418	0.004	-0.018	0.002	0.005	0.143								0.143								0.143
0.418	0.004	-0.018	0.002	0.005	0.143								0.143								0.143
0.418	0.004	-0.018	0.003	0.005	0.143								0.143								0.143
0.418	0.004	-0.018	0.003	0.006	0.143								0.143								0.143
0.418	0.003	-0.018	0.003	0.006	0.143								0.143								0.143
0.419	0.003	-0.018	0.004	0.006	0.143								0.143								0.143
0.419	0.003	-0.018	0.004	0.006	0.143								0.143								0.143
0.419	0.003	-0.018	0.004	0.006	0.143								0.143								0.143
0.419	0.003	-0.019	0.004	0.006	0.143								0.143								0.143
0.419	0.003	-0.019	0.005	0.006	0.143								0.143								0.143
0.42	0.002	-0.019	0.005	0.006	0.143								0.143								0.143
0.42	0.002	-0.019	0.005	0.006	0.143								0.143								0.143
0.42	0.002	-0.019	0.006	0.006	0.143								0.143								0.143
0.42	0.002	-0.02	0.006	0.006	0.143								0.143								0.143
0.421	0.002	-0.02	0.006	0.006	0.143								0.143								0.143
0.421	0.002	-0.02	0.006	0.006	0.143								0.143								0.143
0.421	0.002	-0.02	0.006	0.006	0.143								0.143								0.143
0.421	0.001	-0.02	0.007	0.006	0.143								0.143								0.143
0.421	0.001	-0.021	0.007	0.006	0.143								0.143								0.143
0.422	0.001	-0.021	0.007	0.006	0.143								0.143								0.143
[truncated: 363 more rows]

## Sheet: Supp. Fig 8
Drift correction Data
[truncated: 60 more rows]

[truncated: 2 more sheets: Supp. Fig 9, Supp. Fig 10]
